# Supplementary material for: Stability of the CpG island methylator phenotype during glioma progression and identification of methylated loci in secondary glioblastomas
Source: BMC Cancer. 2014 Jul 10;14:506. doi: 10.1186/1471-2407-14-506 (PMC4227105; doi:10.1186/1471-2407-14-506)
Supplement: Additional file 1 — Primer sequences are provided for ALS2CL, GNMT and WNK2 beta value validation analysis. [file 1471-2407-14-506-S1.xlsx]

## Sheet: Sheet1
Gene	Primer use	Primer sequence (5'-3')
ALS2CL	forward	GAGGAAAGGGGATTTTTTTAAGGTYGTAT
	forward nested	ATTYGGGAGGTTAYGGGGTTGTATTAT
	reverse	AAAACCACRAACRAACCACCRAAAAACTAA
GNMT	forward	TTTYGAGGGTTTTTTTTYGTYGTGGGATTGTAT
	reverse nested	CCCAAACAACCATACCTTATACTCRACRATA
	reverse	CCCTAATATCCCACCCRTTCCAAAATTAA
WNK2	forward	TTTGTYGGTTTTYGGGGTTTTTAGGGATATT
	reverse nested	ACCRCCATCRCCRTCCATCTCTATAA
	reverse	CCACRCTACRCCRCAAAAAACRCTAA
