# Supplementary material for: Stability of the CpG island methylator phenotype during glioma progression and identification of methylated loci in secondary glioblastomas
Source: BMC Cancer. 2014 Jul 10;14:506. doi: 10.1186/1471-2407-14-506 (PMC4227105; doi:10.1186/1471-2407-14-506)
Supplement: Additional file 2: Table S1 — Sample information is provided for the patient samples used in this study. (a) Pair numbers used in this study. (b) sample numbers used in this study. (c) WHO grade of each tumour given as either astrocytoma (astro) grade II or III; or GBM (glioblatoma multiforme); astrocytoma WHO grade IV. (d) KPS; Karnofsky Performance Score at the time of initial admission. (e) tumor location (hemisphere) (f) RTx; whether radiotherapy was received (g) CTx; whether chemotherapy was received (h) IDH1 mutation status; mutated (mut) or wild type (wt) for the recurrent p.R132H mutation. [file 1471-2407-14-506-S2.xlsx]

## Sheet: Sheet1
Pair number(a)	Sample number(b)	Diagnosis(c)	KPS initial(d)	Tumor location(e)	RTx(f)	Ctx(g)	IDH1 mutation(h)
1	P1.E	Astro III	90	left	yes	yes	mut.
	P1.L	GBM
2	P2.E	Astro III	90	right	yes	yes	wt
	P2.L	GBM
3	P3.E	Astro II	80	left	yes	yes	wt
	P3.L	GBM
4	P4.E	Astro III	100	right	yes	yes	wt
	P4.L	GBM
5	P5.E	Astro II	80	left	yes	yes	mut.
	P5.L	Astro III
6	P6.E	Astro II	100	left	yes	yes	wt
	P6.L	GBM
7	P7.E	Astro II	70	right	yes	yes	mut.
	P7.L	GBM
8	P8.E	Astro II	70	left	yes	yes	mut.
	P8.L	Astro III
9	P9.E	Astro III	100	left	yes	no	wt
	P9.L	GBM
10	P10.E	Astro III	90	left	yes	yes	mut.
	P10.L	GBM
11	P11.E	Astro III	100	right	yes	yes	mut.
	P11.L	GBM
12	P12.E	Astro II	100	left	yes	no	mut.
	P12.L	Astro III
13	P13.E	Astro III	100	right	yes	yes	mut.
	P13.L	GBM
14	P14.E	Astro II	90	left	yes	no	mut.
	P14.L	GBM
15	P15.E	Astro II	80	right	yes	no	mut.
	P15.L	Astro III
16	P16.E	Astro III	80	right	yes	no	mut.
	P16.L	GBM
17	P17.E	Astro II	100	right	yes	yes	mut.
	P17.L	Astro III
18	P18.E	Astro III	100	left	yes	yes	mut.
	P18.L	GBM
19	P19.E	Astro III	100	right	yes	yes	wt
	P19.L	GBM
20	P20.E	Astro II	90	right	yes	yes	mut.
	P20.L	GBM
