# Supplementary material for: Stability of the CpG island methylator phenotype during glioma progression and identification of methylated loci in secondary glioblastomas
Source: BMC Cancer. 2014 Jul 10;14:506. doi: 10.1186/1471-2407-14-506 (PMC4227105; doi:10.1186/1471-2407-14-506)
Supplement: Additional file 4: Table S2 — This table contains the gene symbols for probes methylated in grade II, III and IV samples in 3 or more probes. Table S3. This table contains probe beta values for the genes listed in Table S2. [file 1471-2407-14-506-S4.xlsx]

## Sheet: S2_Gene symbols 
Gene symbol
ACRBP
ACSL1
ACTA1
ACTG1
ACTR3C
ADAM12
ADAM32
ADRA1A
AKR7A3
ALS2CL
ANXA2
APBA2
ARL9
ATP5G2
B3GALT4
B3GNT7
BCAT1
BMP4
BNC1
BRUNOL4
BRUNOL5
C13orf33
C14orf50
C1orf94
C2orf39
C2orf55
C2orf63
C2orf65
C9orf3
CACNA1C
CACNG8
CBLN3
CCDC68
CCNI2
CFLAR
CFTR
CLEC2L
CLSTN1
CMTM2
CMYA5
CNGA3
CNTN2
COL11A2
COL21A1
COL9A2
CORO6
CPLX1
CPNE8
CRIP1
CYBA
CYP11A1
DDN
DKK1
DLGAP3
DRD4
DSC3
EFCAB4B
EFEMP1
ELTD1
EPHA10
EPHX3
ERBB2
EVX2
EYA4
FAM132A
FAM19A1
FAM59B
FCHSD1
FLOT1
FZD6
G0S2
GDNF
GFI1
GNAL
GNMT
GRAMD2
GRASP
GRID2IP
GRIN1
GSX2
HLA-J
HLA-L
HNRNPF
HOXC4
HPDL
HSD11B2
IDUA
IER3
IQSEC1
KCNB1
KCNIP3
KCNS2
KIAA0495
KIAA1614
KIF5C
KLHL35
LBXCOR1
LHX5
LOC100128071
LOC145845
LOC149134
LOC151174
LOC283999
LPCAT2
LRRC3B
LY6H
LZTS2
MACROD1
MAGI2
MAL
MAPT
MARVELD2
MBP
MCF2L2
ME1
MEGF10
MIR375
MT1M
MYADM
MYL12A
MYO15B
MYRIP
NBL1
NCRNA00085
NCRNA00092
NEFM
NEUROD1
NFKBIZ
NID2
NIPAL4
NPM2
NR4A1
NRG2
NRXN1
NSD1
NSUN7
NTN1
NUAK1
NXPH4
OBSCN
ONECUT1
ONECUT2
OPCML
PACS2
PAMR1
PAX6
PCDHGA4
PDE4A
PDLIM4
PDPN
PGCP
PICK1
PLA2R1
PNMT
PPP1R14A
PROM1
PRR15
PRRT1
PSD
PTH1R
PXDN
PYCARD
QPCT
RAB27B
RAPGEFL1
RASGRP2
RASSF10
RBP1
RBP7
RFX4
RGMA
RHBDF2
RHOD
RNF135
RNF39
RPP25
SCGB3A1
SEC31B
SERPINB1
SHANK1
SHH
SIX3
SLC34A2
SNX31
SOCS3
SOST
SOX2OT
SPEG
SRRM3
SSH3
SST
SSTR1
STEAP4
TBR1
TCEA3
TET1
TET2
THAP4
THRB
TMED7-TICAM2
TMEM22
TMEM26
TNXB
TOM1L1
TOX2
TPPP3
TTC12
TUBA4B
TXNRD1
UNC13A
VAX2
VILL
VRK2
WNK2
ZAR1
ZBED3
ZMYND10
ZNF704

## Sheet: S3_ Beta values 
ILLUMINA ID	Gene symbol	Tumor sample beta values																																									Normal sample beta values
		P1.E	P1.L	P2.E	P2.L	P3.E	P3.L	P4.E	P4.L	P5.E	P5.L	P6.E	P6.L	P7.E	P7.L	P8.E	P8.L	P9.E	P9.L	P10.E	P10.L	P11.E	P11.L	P12.E	P12.L	P13.E	P13.L	P14.E	P14.L	P15.E	P15.L	P16.E	P16.L	P17.E	P17.L	P18.E	P18.L	P19.E	P19.L	P20.E	P20.L		N1	N2	N3	N4
cg07694975	ACRBP	0.500172	0.337244	0.0867065	0.103145	0.310588	0.30996	0.358021	0.284586	0.536852	0.495023	0.316408	0.190269	0.39207	0.601642	0.419921	0.46862	0.13287	0.176428	0.600964	0.597934	0.501521	0.6495	0.317257	0.442046	0.456533	0.566282	0.562364	0.52396	0.528272	0.512378	0.101799	0.137499	0.416037	0.51165	0.378655	0.164165	0.457735	0.184942	0.477578	0.367054		0.181448	0.155408	0.154409	0.181151
cg10282807	ACRBP	0.490021	0.375763	0.048509	0.0648929	0.361136	0.348257	0.382198	0.279898	0.621993	0.569203	0.334541	0.228685	0.39371	0.692172	0.444256	0.492159	0.0912066	0.0910709	0.769048	0.70326	0.543297	0.673684	0.430142	0.645682	0.438719	0.626533	0.711957	0.549585	0.69552	0.564503	0.0914199	0.0899961	0.340336	0.561207	0.3967	0.146007	0.462981	0.250499	0.520219	0.325498		0.195195	0.153692	0.204582	0.174566
cg12216208	ACRBP	0.623368	0.463675	0.0212452	0.0387379	0.399485	0.420456	0.464367	0.390027	0.708404	0.64953	0.413615	0.218708	0.483582	0.728042	0.494618	0.580981	0.0627889	0.0520116	0.833191	0.733516	0.604177	0.731579	0.515243	0.741806	0.382416	0.67699	0.706186	0.595077	0.71565	0.681956	0.0452994	0.0639904	0.514261	0.586476	0.423637	0.146059	0.557729	0.262937	0.586754	0.459495		0.141815	0.154054	0.141863	0.10192
cg19487718	ACSL1	0.515574	0.331807	0.356833	0.416231	0.375932	0.352328	0.378383	0.260482	0.589989	0.515547	0.354502	0.156598	0.466188	0.60298	0.456341	0.523465	0.0995108	0.129835	0.633788	0.60577	0.54888	0.596126	0.503168	0.635698	0.432866	0.575974	0.603083	0.533416	0.627356	0.594597	0.110708	0.122516	0.458694	0.451651	0.398157	0.0908387	0.502646	0.205057	0.477035	0.36648		0.110976	0.137088	0.103583	0.0880482
cg21390575	ACSL1	0.552844	0.366402	0.434111	0.31421	0.391167	0.392727	0.424334	0.293147	0.591605	0.529068	0.389024	0.240555	0.476308	0.591544	0.455954	0.491546	0.158943	0.216527	0.622756	0.597832	0.531167	0.654329	0.511279	0.633373	0.387563	0.525999	0.508282	0.616947	0.613402	0.601597	0.159015	0.178976	0.475611	0.568163	0.462228	0.169152	0.532353	0.293478	0.300626	0.436172		0.16052	0.239166	0.202786	0.195207
cg24170415	ACSL1	0.564752	0.382959	0.36786	0.430503	0.306884	0.356058	0.418186	0.288521	0.6128	0.554796	0.409319	0.260556	0.447067	0.588893	0.525506	0.54883	0.188093	0.212474	0.625804	0.628566	0.592132	0.604656	0.502977	0.56975	0.473401	0.600468	0.630405	0.503912	0.636049	0.622725	0.199885	0.200889	0.398954	0.437805	0.497207	0.157226	0.538664	0.309995	0.527797	0.347461		0.180307	0.227718	0.206399	0.197027
cg00064261	ACTA1	0.471855	0.394311	0.124051	0.152272	0.477157	0.493689	0.402958	0.328521	0.522726	0.472127	0.432656	0.253856	0.511948	0.615996	0.467786	0.512989	0.220555	0.219762	0.629831	0.597725	0.577042	0.686786	0.555772	0.643043	0.42817	0.592609	0.610526	0.619799	0.61983	0.61481	0.19593	0.162049	0.482926	0.57045	0.516704	0.18916	0.569994	0.363983	0.553998	0.46009		0.165704	0.221543	0.208588	0.22153
cg04030615	ACTA1	0.598275	0.451016	0.0622841	0.0782539	0.492357	0.360594	0.283877	0.224071	0.74088	0.665937	0.392562	0.21904	0.464668	0.777013	0.559282	0.617192	0.0663688	0.0864077	0.827852	0.777136	0.664005	0.777782	0.554224	0.765242	0.431014	0.621632	0.775732	0.663846	0.818439	0.758249	0.13012	0.074133	0.459633	0.495796	0.531618	0.06734	0.57748	0.264855	0.54313	0.459334		0.0849808	0.181783	0.134679	0.134462
cg05347845	ACTA1	0.747525	0.583129	0.0427662	0.0771959	0.595739	0.531016	0.478036	0.353569	0.846885	0.744064	0.539165	0.307214	0.585025	0.861301	0.660634	0.731228	0.0607066	0.101753	0.896455	0.85763	0.739612	0.84543	0.638627	0.824873	0.622644	0.832788	0.872591	0.748273	0.863228	0.829228	0.174377	0.0578875	0.623261	0.698216	0.607325	0.0656135	0.712593	0.324494	0.746565	0.559285		0.12019	0.211425	0.192179	0.19351
cg07777790	ACTA1	0.599707	0.368257	0.171096	0.176551	0.44665	0.386608	0.389377	0.301396	0.462008	0.528712	0.39674	0.206427	0.485242	0.661122	0.451868	0.435369	0.183406	0.170787	0.643485	0.613046	0.552634	0.727593	0.535588	0.665163	0.461737	0.600618	0.599693	0.640143	0.619231	0.596928	0.135841	0.14949	0.40417	0.470284	0.472595	0.172622	0.532133	0.294333	0.584817	0.445673		0.17734	0.199632	0.182507	0.207904
cg11689813	ACTA1	0.612608	0.463449	0.068284	0.0729136	0.556368	0.498752	0.474631	0.390777	0.663445	0.574262	0.500604	0.223539	0.584606	0.801438	0.479614	0.556852	0.0928684	0.102807	0.856173	0.804393	0.698317	0.765344	0.606167	0.78903	0.552249	0.759441	0.828409	0.684674	0.825959	0.757111	0.206404	0.0687715	0.562712	0.572038	0.571216	0.0838285	0.651723	0.402076	0.679607	0.540526		0.123676	0.178747	0.154186	0.146148
cg14852384	ACTA1	0.588741	0.506497	0.138915	0.198966	0.43309	0.43398	0.417207	0.361442	0.641947	0.575015	0.450096	0.256579	0.503889	0.660305	0.517744	0.565078	0.181432	0.194208	0.729994	0.646789	0.562147	0.638245	0.500799	0.662182	0.473925	0.624996	0.646075	0.542367	0.661055	0.590922	0.197867	0.154945	0.488719	0.543447	0.473453	0.149444	0.537803	0.308393	0.56964	0.43441		0.155846	0.218873	0.210075	0.219846
cg26163852	ACTA1	0.66159	0.30809	0.130088	0.12441	0.216918	0.243373	0.236688	0.197559	0.714994	0.729927	0.331374	0.176228	0.499396	0.839828	0.255093	0.292483	0.128628	0.126556	0.820696	0.833784	0.722747	0.880842	0.17552	0.370584	0.422918	0.518462	0.846754	0.748328	0.81975	0.84939	0.161939	0.0898213	0.388864	0.599721	0.376645	0.1162	0.408442	0.10528	0.646739	0.384005		0.154418	0.101544	0.131632	0.142024
cg01881939	ACTG1	0.623773	0.455505	0.170195	0.259218	0.459584	0.424769	0.377838	0.30724	0.703231	0.69796	0.376749	0.0548382	0.4558	0.725612	0.488732	0.572612	0.0378447	0.0335516	0.797553	0.725947	0.621622	0.696845	0.488889	0.692345	0.529225	0.707092	0.758402	0.619789	0.743911	0.6764	0.0436056	0.0285249	0.468186	0.547908	0.541923	0.0320201	0.556018	0.21035	0.611099	0.402104		0.042215	0.043958	0.0584884	0.037363
cg05050789	ACTG1	0.698463	0.346131	0.0153693	0.0227543	0.266857	0.157408	0.372389	0.247641	0.794584	0.759034	0.300817	0.0288267	0.506488	0.816201	0.480944	0.563671	0.0175675	0.0273612	0.845857	0.81797	0.635819	0.783447	0.393048	0.654623	0.514843	0.794888	0.82713	0.667929	0.784528	0.740312	0.031632	0.0259568	0.305283	0.539089	0.520747	0.0361761	0.582431	0.0564343	0.700538	0.399474		0.0264875	0.02293	0.0231974	0.0362022
cg05488523	ACTG1	0.678951	0.584191	0.444103	0.474756	0.53617	0.522621	0.441031	0.322576	0.756168	0.747644	0.461941	0.10225	0.560379	0.782363	0.558269	0.647595	0.110211	0.0446837	0.841368	0.803141	0.651861	0.774573	0.581218	0.769492	0.597515	0.735726	0.811918	0.698108	0.816829	0.759248	0.0668341	0.0759044	0.539791	0.63487	0.589691	0.170304	0.634699	0.269541	0.652643	0.489202		0.19278	0.0875816	0.142775	0.126572
cg19517525	ACTG1	0.601027	0.432036	0.292964	0.367102	0.417799	0.39266	0.379357	0.28965	0.584874	0.59588	0.343613	0.0843896	0.437852	0.661668	0.455607	0.472173	0.091871	0.076695	0.714758	0.590935	0.553892	0.774698	0.485249	0.654501	0.516441	0.628813	0.616884	0.63534	0.578965	0.592688	0.0782649	0.0609022	0.423911	0.543484	0.420023	0.0670607	0.528455	0.149355	0.544081	0.390754		0.136653	0.0806792	0.108526	0.0828036
cg20335959	ACTG1	0.582164	0.43103	0.305177	0.321266	0.387251	0.363426	0.356569	0.301776	0.59065	0.611397	0.347928	0.145711	0.438484	0.633202	0.468136	0.50097	0.177747	0.200497	0.641182	0.594309	0.570917	0.678414	0.484803	0.619069	0.469969	0.609842	0.603638	0.608113	0.614281	0.60331	0.144387	0.170432	0.414538	0.55015	0.456071	0.15007	0.50368	0.245502	0.544502	0.387696		0.149257	0.174041	0.140213	0.150776
cg01959416	ACTR3C	0.776829	0.586391	0.790343	0.623943	0.564221	0.5312	0.410985	0.297131	0.850707	0.769135	0.410065	0.21733	0.567571	0.896551	0.588119	0.659663	0.284988	0.203117	0.93771	0.883125	0.734264	0.843816	0.644047	0.834298	0.534682	0.826143	0.879785	0.714312	0.876479	0.8627	0.441711	0.227881	0.589418	0.63477	0.604988	0.244723	0.714984	0.362607	0.736927	0.411786		0.228283	0.210399	0.224681	0.169519
cg11347411	ACTR3C	0.786484	0.599098	0.826385	0.607015	0.53638	0.507793	0.253654	0.113462	0.808242	0.730556	0.277722	0.143219	0.459703	0.907937	0.513828	0.632421	0.341565	0.204394	0.91784	0.857598	0.640462	0.817545	0.543335	0.896149	0.457765	0.811559	0.846887	0.62684	0.865198	0.810752	0.438272	0.121239	0.431703	0.596576	0.547737	0.214313	0.695736	0.23152	0.609459	0.243898		0.234522	0.162918	0.159894	0.145476
cg21516287	ACTR3C	0.515512	0.367641	0.560058	0.450145	0.341602	0.356554	0.24156	0.15426	0.510118	0.493826	0.182923	0.114985	0.329883	0.658978	0.35903	0.403027	0.171355	0.127038	0.702787	0.623004	0.406846	0.696383	0.419833	0.614108	0.286883	0.54086	0.589168	0.548573	0.606932	0.60724	0.225943	0.102333	0.339739	0.437006	0.373383	0.146827	0.441314	0.142532	0.458361	0.239484		0.0887348	0.107423	0.110978	0.0910843
cg22893248	ACTR3C	0.602027	0.461324	0.69082	0.487963	0.48585	0.468765	0.377044	0.260717	0.607037	0.586621	0.377963	0.173078	0.483509	0.681023	0.494779	0.539974	0.242739	0.144336	0.704597	0.643237	0.577927	0.740048	0.54001	0.672692	0.452148	0.621316	0.63891	0.612505	0.670724	0.645811	0.213256	0.181827	0.490277	0.547464	0.472107	0.209435	0.568263	0.285099	0.572508	0.405967		0.141471	0.192389	0.158188	0.147765
cg02327997	ADAM12	0.595757	0.514631	0.159039	0.215146	0.468665	0.463506	0.384426	0.336253	0.566018	0.539913	0.406304	0.237557	0.479308	0.582085	0.492194	0.512173	0.201973	0.295377	0.584224	0.585976	0.557463	0.652666	0.491784	0.6249	0.416153	0.55524	0.598298	0.596302	0.613242	0.594701	0.219462	0.218072	0.486465	0.547687	0.501863	0.198516	0.46502	0.262033	0.550385	0.382045		0.191603	0.22318	0.198817	0.204451
cg05237641	ADAM12	0.661247	0.512355	0.0758695	0.12481	0.459029	0.473761	0.323491	0.238179	0.703265	0.60755	0.389134	0.153439	0.469763	0.683569	0.511503	0.573953	0.112559	0.153259	0.732468	0.748778	0.619204	0.639916	0.487777	0.708817	0.401139	0.652003	0.723224	0.586066	0.719162	0.659915	0.117411	0.143109	0.481544	0.567459	0.468027	0.135557	0.480041	0.232375	0.581533	0.349542		0.0948347	0.116936	0.137008	0.104268
cg13488201	ADAM12	0.571998	0.480659	0.114292	0.158354	0.454484	0.419856	0.339105	0.288471	0.586715	0.546554	0.381233	0.171282	0.464785	0.587642	0.492465	0.536036	0.195849	0.241974	0.571918	0.604959	0.576443	0.664706	0.509075	0.653742	0.384606	0.570743	0.60948	0.59892	0.612187	0.590618	0.162566	0.1507	0.482921	0.532906	0.474964	0.14985	0.464309	0.274463	0.523631	0.354564		0.129447	0.162306	0.140746	0.129932
cg14621053	ADAM12	0.597999	0.453861	0.0555497	0.0955082	0.425082	0.393387	0.314208	0.225837	0.656579	0.575506	0.325954	0.104795	0.41316	0.627334	0.465891	0.499792	0.0773339	0.0796989	0.696315	0.698199	0.559191	0.631931	0.431719	0.662361	0.356986	0.591382	0.697408	0.535231	0.70374	0.580406	0.0786628	0.0788176	0.467299	0.470178	0.427572	0.0653239	0.438047	0.132068	0.521854	0.311485		0.0669023	0.0953169	0.093901	0.0515244
cg05789704	ADAM32	0.609188	0.386918	0.380183	0.304297	0.254466	0.216623	0.329142	0.188336	0.679684	0.5574	0.25128	0.180307	0.351411	0.729114	0.463806	0.514333	0.258221	0.203473	0.775016	0.713188	0.585128	0.720283	0.418225	0.696681	0.355999	0.633502	0.742514	0.552854	0.699433	0.690811	0.357271	0.133516	0.412125	0.492755	0.354431	0.100332	0.490421	0.0995185	0.565476	0.234893		0.162921	0.10688	0.158703	0.124807
cg08827307	ADAM32	0.555978	0.432485	0.433117	0.386512	0.330271	0.333538	0.382997	0.30737	0.598756	0.537113	0.355928	0.266323	0.395126	0.662223	0.487763	0.498007	0.359713	0.344364	0.687326	0.613489	0.561349	0.751579	0.485139	0.682286	0.43058	0.636895	0.615234	0.618314	0.589278	0.624112	0.385088	0.20818	0.455499	0.56186	0.400571	0.17328	0.467531	0.198635	0.525852	0.319997		0.208035	0.20457	0.209391	0.22891
cg22848598	ADAM32	0.808231	0.559754	0.534763	0.460971	0.383016	0.350428	0.421386	0.314272	0.857678	0.762976	0.419913	0.150991	0.563848	0.904009	0.552868	0.640214	0.186268	0.2233	0.911819	0.877065	0.768012	0.865661	0.575464	0.864472	0.582124	0.83083	0.875876	0.748432	0.853649	0.838037	0.466411	0.0990315	0.564485	0.648463	0.582944	0.0878199	0.680929	0.143569	0.779765	0.368516		0.0761524	0.0705348	0.0833048	0.0859544
cg26124318	ADAM32	0.629084	0.448019	0.411165	0.386627	0.414307	0.345851	0.396808	0.287879	0.621541	0.533324	0.348569	0.160964	0.43271	0.693537	0.521188	0.533621	0.12676	0.213699	0.775984	0.697901	0.587311	0.682996	0.248277	0.67335	0.372989	0.605426	0.714149	0.573426	0.71546	0.644824	0.350134	0.0450671	0.450152	0.541598	0.429398	0.0482137	0.510746	0.205621	0.566618	0.340701		0.117708	0.0693094	0.121199	0.138262
cg09557462	ADRA1A	0.588631	0.452296	0.583031	0.457107	0.409798	0.38698	0.336636	0.33519	0.555161	0.534743	0.366709	0.231281	0.436702	0.676785	0.47724	0.468237	0.498332	0.56802	0.650606	0.607637	0.540795	0.750937	0.475991	0.646275	0.416702	0.600644	0.586031	0.609277	0.608068	0.567451	0.406677	0.245639	0.439619	0.543554	0.404654	0.211962	0.47617	0.318621	0.4879	0.320862		0.199404	0.238518	0.211402	0.224746
cg20303399	ADRA1A	0.598318	0.463464	0.599128	0.47736	0.45901	0.415718	0.416044	0.364431	0.621859	0.556334	0.398859	0.187027	0.479198	0.6588	0.51888	0.54399	0.505118	0.535183	0.645053	0.635769	0.579558	0.648129	0.532093	0.64706	0.451792	0.612203	0.626774	0.603806	0.630345	0.620666	0.480922	0.168747	0.521165	0.579759	0.471333	0.187904	0.527295	0.301171	0.581591	0.423309		0.165143	0.2291	0.159695	0.150433
cg21230493	ADRA1A	0.586983	0.471006	0.583416	0.466266	0.461199	0.407781	0.413674	0.363904	0.586005	0.567508	0.383636	0.214108	0.493589	0.625225	0.524198	0.528626	0.522541	0.521477	0.625669	0.61512	0.587229	0.704011	0.534182	0.648529	0.435369	0.611133	0.615741	0.612573	0.606023	0.601489	0.480292	0.209189	0.485302	0.565038	0.459164	0.208571	0.51477	0.302147	0.565242	0.398133		0.166518	0.225146	0.195326	0.161639
cg23008606	ADRA1A	0.590823	0.464615	0.263386	0.175628	0.453111	0.406603	0.398618	0.336784	0.602712	0.566306	0.376366	0.168858	0.473368	0.655238	0.511062	0.54295	0.518507	0.457025	0.666815	0.618133	0.578696	0.72539	0.525731	0.651498	0.445704	0.613815	0.617542	0.614879	0.640298	0.633313	0.474342	0.187993	0.503202	0.572537	0.463099	0.158724	0.517079	0.267056	0.558434	0.39338		0.170066	0.185394	0.167824	0.163678
cg04091063	AKR7A3	0.522001	0.39111	0.315225	0.392197	0.376463	0.404095	0.403602	0.348248	0.558148	0.523378	0.328298	0.190606	0.439628	0.624154	0.478341	0.499437	0.127448	0.151924	0.617256	0.578055	0.518708	0.635415	0.491094	0.597213	0.453788	0.574796	0.598773	0.569504	0.580347	0.569407	0.128343	0.13755	0.44667	0.509676	0.441446	0.165428	0.485135	0.351947	0.51671	0.420144		0.191614	0.226882	0.186152	0.202022
cg05937630	AKR7A3	0.287197	0.23258	0.0928742	0.287037	0.274266	0.326006	0.28439	0.189877	0.651055	0.549569	0.194637	0.0641961	0.378661	0.707601	0.406809	0.479318	0.0307482	0.0316733	0.795964	0.701631	0.517191	0.669304	0.448557	0.662454	0.373249	0.627164	0.676755	0.509652	0.66611	0.591765	0.0260447	0.0360715	0.387812	0.471611	0.309177	0.0456421	0.481146	0.133346	0.572873	0.280885		0.0416396	0.0582038	0.0566573	0.0523646
cg16126458	AKR7A3	0.283251	0.27434	0.179957	0.303004	0.300363	0.340167	0.40307	0.33435	0.467841	0.504787	0.297005	0.125203	0.428316	0.610508	0.463168	0.481011	0.095393	0.089249	0.620827	0.578969	0.516775	0.653407	0.271746	0.463276	0.36062	0.556432	0.578762	0.583335	0.568307	0.547507	0.0711273	0.0733426	0.450138	0.522288	0.460642	0.116178	0.495467	0.239543	0.527813	0.40159		0.113888	0.163438	0.115671	0.085815
cg17594860	AKR7A3	0.624055	0.424636	0.281692	0.419335	0.395643	0.452544	0.441615	0.320007	0.710604	0.638235	0.2908	0.106468	0.460329	0.794673	0.534783	0.577128	0.0417149	0.0343661	0.845222	0.77517	0.5952	0.714658	0.514036	0.715565	0.456833	0.73258	0.774391	0.651638	0.751094	0.688389	0.0355447	0.0400868	0.506333	0.585214	0.520319	0.0490222	0.55963	0.233606	0.640453	0.414621		0.0714092	0.0799495	0.0835119	0.0700686
cg19455322	ALS2CL	0.74832	0.51896	0.0568626	0.103092	0.263284	0.445201	0.523103	0.367641	0.782187	0.731945	0.501172	0.0879262	0.46355	0.763618	0.647294	0.702096	0.0551385	0.0501303	0.816347	0.813485	0.753451	0.746318	0.520789	0.744065	0.582426	0.803343	0.859422	0.590687	0.850183	0.817102	0.0513185	0.068671	0.549844	0.556685	0.612054	0.0664504	0.693768	0.25544	0.680936	0.174495		0.0793993	0.0628709	0.110624	0.0772549
cg21379004	ALS2CL	0.77025	0.534657	0.156408	0.158604	0.376429	0.442865	0.530736	0.367282	0.819175	0.793385	0.498894	0.142533	0.474281	0.761506	0.66074	0.722288	0.0870435	0.0928763	0.798196	0.784743	0.751056	0.749465	0.611237	0.782755	0.615815	0.837463	0.844852	0.696086	0.858187	0.781312	0.0972047	0.138004	0.552618	0.597532	0.611065	0.111536	0.721088	0.232715	0.716243	0.233124		0.161251	0.137786	0.156178	0.114666
cg25104512	ALS2CL	0.810036	0.574993	0.285636	0.248238	0.440032	0.486868	0.474227	0.276961	0.833734	0.814611	0.50895	0.0657505	0.55208	0.837333	0.649042	0.640529	0.0504173	0.0588483	0.85577	0.84557	0.773994	0.852491	0.526438	0.807377	0.66091	0.854428	0.887039	0.711992	0.821352	0.788818	0.053235	0.0688734	0.478455	0.693946	0.606671	0.051135	0.756836	0.262033	0.68416	0.212624		0.0678028	0.0633339	0.109538	0.0487659
cg00930615	ANXA2	0.721493	0.334706	0.388324	0.23937	0.336458	0.296485	0.280427	0.243023	0.677692	0.604466	0.235378	0.109163	0.42189	0.79032	0.495715	0.493532	0.129365	0.141474	0.855079	0.769085	0.681525	0.814323	0.39395	0.868028	0.432537	0.753268	0.707679	0.72454	0.743227	0.837062	0.14171	0.102941	0.396107	0.650614	0.368364	0.139431	0.388504	0.164924	0.567592	0.234836		0.128558	0.0817759	0.15505	0.137698
cg20118643	ANXA2	0.575501	0.36413	0.411366	0.270512	0.408832	0.374173	0.313184	0.258814	0.552077	0.548042	0.335407	0.140754	0.465175	0.595659	0.457264	0.486791	0.141475	0.162115	0.593997	0.544567	0.532144	0.667014	0.455751	0.612191	0.440912	0.600268	0.556015	0.610684	0.585786	0.558527	0.12741	0.160559	0.417727	0.538988	0.427033	0.126933	0.479569	0.241133	0.516849	0.321121		0.154456	0.165013	0.142318	0.163532
cg22502206	ANXA2	0.559433	0.436548	0.40785	0.2282	0.480222	0.458971	0.445172	0.334943	0.74576	0.679653	0.412402	0.094524	0.533069	0.751722	0.555779	0.620577	0.090154	0.0494439	0.823462	0.772444	0.580429	0.704011	0.556784	0.750228	0.499646	0.741533	0.786913	0.609397	0.786113	0.725785	0.0708195	0.0796489	0.448359	0.602473	0.525488	0.0706428	0.601038	0.214574	0.653428	0.41845		0.0796591	0.0910349	0.0826862	0.0564985
cg01591938	APBA2	0.508774	0.405165	0.520505	0.407181	0.413697	0.378599	0.371221	0.267618	0.520865	0.490353	0.306096	0.169885	0.429986	0.601755	0.458446	0.46362	0.195029	0.210204	0.607334	0.553629	0.523665	0.592903	0.439154	0.603412	0.430073	0.541853	0.561159	0.563075	0.561848	0.559658	0.10999	0.172832	0.449406	0.503447	0.38894	0.128184	0.46557	0.204412	0.496506	0.320488		0.175232	0.144048	0.147103	0.158025
cg05790451	APBA2	0.672605	0.493539	0.677778	0.470031	0.467612	0.453836	0.407479	0.339318	0.73606	0.648112	0.372074	0.0677173	0.50947	0.736969	0.548605	0.593372	0.0754196	0.0708706	0.844287	0.744124	0.652692	0.722783	0.523695	0.755283	0.506812	0.734399	0.80265	0.634373	0.782648	0.722727	0.0552143	0.0715419	0.554595	0.604946	0.487273	0.0519281	0.601031	0.186906	0.59956	0.427572		0.0691491	0.054737	0.0770849	0.048985
cg17716765	APBA2	0.557772	0.435283	0.384692	0.426179	0.404141	0.394082	0.346094	0.276259	0.572787	0.541275	0.335761	0.214168	0.432244	0.624813	0.447467	0.493756	0.178989	0.333774	0.4756	0.580456	0.554883	0.651867	0.458835	0.625757	0.430956	0.595793	0.616019	0.574633	0.597529	0.583012	0.252338	0.250459	0.454719	0.52369	0.440612	0.206837	0.422524	0.234541	0.533699	0.331625		0.195173	0.227431	0.193959	0.207256
cg02786012	ARL9	0.585002	0.504498	0.0685362	0.0771587	0.393413	0.321133	0.2662	0.337962	0.504937	0.54005	0.324815	0.108541	0.430756	0.644645	0.478235	0.518967	0.136854	0.134279	0.651209	0.607736	0.426873	0.515195	0.333474	0.464269	0.423123	0.591776	0.607245	0.597451	0.611896	0.577804	0.0679338	0.071178	0.345434	0.389115	0.428158	0.0787695	0.4847	0.132134	0.539336	0.381426		0.089945	0.0756159	0.110628	0.0698708
cg06922635	ARL9	0.627256	0.544711	0.0564996	0.0923257	0.428277	0.392124	0.363721	0.419758	0.584299	0.562168	0.321321	0.098178	0.469122	0.648812	0.498955	0.523023	0.128421	0.160441	0.702625	0.638226	0.435506	0.730399	0.496344	0.66397	0.465269	0.638671	0.634135	0.646686	0.614054	0.61089	0.0529971	0.090658	0.398089	0.569064	0.44348	0.080515	0.512808	0.15022	0.552255	0.390104		0.113901	0.0881218	0.11758	0.105825
cg07846311	ARL9	0.607962	0.497628	0.0487713	0.0402791	0.19498	0.24292	0.168678	0.409426	0.673678	0.566042	0.329467	0.0428746	0.430892	0.696536	0.279957	0.233928	0.0388871	0.0470128	0.806393	0.690366	0.313419	0.646028	0.411804	0.633956	0.418396	0.630991	0.673709	0.532159	0.645356	0.607428	0.0406592	0.0421448	0.151444	0.312032	0.310386	0.0489297	0.455451	0.134944	0.527464	0.304168		0.0461777	0.0355133	0.044001	0.0425416
cg14775423	ARL9	0.629381	0.49312	0.130045	0.134292	0.380791	0.311104	0.411229	0.338628	0.625385	0.532863	0.264334	0.162207	0.453458	0.666219	0.383795	0.37067	0.137984	0.183846	0.680387	0.614557	0.566548	0.692973	0.470145	0.699388	0.465935	0.664547	0.422948	0.724149	0.646132	0.53558	0.15987	0.167776	0.32842	0.474787	0.487614	0.157863	0.481078	0.192354	0.523283	0.372113		0.177736	0.182604	0.165366	0.169932
cg15846316	ARL9	0.550712	0.419911	0.0514129	0.0466822	0.322038	0.250704	0.270824	0.355319	0.593108	0.552514	0.230655	0.0578919	0.413942	0.70312	0.356946	0.445101	0.0426423	0.0635279	0.781885	0.705931	0.407804	0.678905	0.446747	0.711581	0.399125	0.671624	0.663191	0.51689	0.750918	0.64032	0.0386131	0.043834	0.332916	0.451615	0.451303	0.0528654	0.389268	0.0989633	0.596967	0.343715		0.0629225	0.0521575	0.0575679	0.050797
cg04418091	ATP5G2	0.601874	0.485379	0.516686	0.478654	0.4244	0.4078	0.359004	0.294502	0.568043	0.520169	0.345297	0.129981	0.441155	0.677261	0.355362	0.477801	0.146897	0.107722	0.720414	0.625411	0.545072	0.719654	0.490622	0.633234	0.47734	0.619639	0.620143	0.599663	0.621158	0.628414	0.207649	0.137468	0.469698	0.553593	0.420037	0.159819	0.483803	0.171093	0.474305	0.286312		0.0962172	0.15471	0.110653	0.115011
cg09706122	ATP5G2	0.613112	0.521088	0.523121	0.538177	0.433323	0.447916	0.378922	0.34381	0.559336	0.532673	0.358438	0.171279	0.473431	0.633809	0.394756	0.481915	0.165397	0.167937	0.648433	0.596824	0.528511	0.711986	0.500326	0.6281	0.458243	0.594448	0.584188	0.60478	0.582557	0.583129	0.241399	0.191602	0.497484	0.546708	0.449464	0.20796	0.472622	0.223631	0.471208	0.32585		0.174267	0.225311	0.170053	0.185208
cg10859192	ATP5G2	0.510106	0.585973	0.564155	0.47388	0.351546	0.373985	0.340593	0.388371	0.393686	0.404761	0.27578	0.188913	0.372903	0.803798	0.281479	0.334162	0.301431	0.201039	0.555229	0.784517	0.576583	0.62168	0.602395	0.708501	0.260297	0.490438	0.738067	0.689705	0.732436	0.774719	0.360912	0.148969	0.731248	0.245567	0.387657	0.192266	0.394423	0.246839	0.572953	0.641491		0.183207	0.206738	0.175329	0.16137
cg16264705	ATP5G2	0.6742	0.484637	0.522367	0.479689	0.45012	0.444025	0.37238	0.321948	0.686215	0.669782	0.377572	0.0671859	0.473016	0.794666	0.42157	0.552671	0.0873685	0.0774945	0.758355	0.817397	0.633124	0.732957	0.508265	0.746852	0.499442	0.699622	0.786396	0.623691	0.781043	0.740214	0.174095	0.0752717	0.513438	0.568182	0.45793	0.0669312	0.520305	0.169576	0.543716	0.342692		0.0696049	0.0840646	0.0653098	0.0765533
cg07348922	B3GALT4	0.0826281	0.226684	0.513861	0.309949	0.0604263	0.105408	0.362835	0.311389	0.534144	0.454107	0.371477	0.0488131	0.513912	0.701266	0.479565	0.528254	0.0779804	0.0715996	0.753197	0.725151	0.457607	0.668445	0.051497	0.0825698	0.408533	0.506125	0.712112	0.573639	0.521529	0.47456	0.0463817	0.110729	0.0389195	0.0393661	0.504089	0.0839981	0.558928	0.266606	0.448175	0.378874		0.0560211	0.047828	0.0554126	0.0694489
cg16396284	B3GALT4	0.58547	0.522685	0.740338	0.586823	0.321475	0.442269	0.40284	0.347155	0.780145	0.697176	0.38959	0.168524	0.542958	0.776356	0.55754	0.623276	0.304624	0.304318	0.850341	0.813152	0.606478	0.779376	0.531549	0.688823	0.500373	0.712175	0.819209	0.627351	0.801027	0.754868	0.489581	0.328182	0.311886	0.466989	0.521255	0.262525	0.62955	0.316121	0.646854	0.337546		0.210223	0.170992	0.180364	0.206319
cg17225129	B3GALT4	0.0933525	0.171428	0.781888	0.378589	0.0549908	0.0456302	0.196884	0.118583	0.696616	0.349003	0.103043	0.0516413	0.58078	0.923435	0.448449	0.502098	0.0392587	0.0150117	0.914958	0.865009	0.487473	0.886637	0.0384784	0.0448599	0.211029	0.50529	0.820139	0.754795	0.548298	0.562963	0.0355247	0.0329237	0.037613	0.061335	0.46016	0.0384593	0.632572	0.0593108	0.584518	0.211986		0.049061	0.0342907	0.0418707	0.0393387
cg19241689	B3GALT4	0.598993	0.468442	0.668698	0.517178	0.35772	0.378838	0.274101	0.256259	0.654965	0.630809	0.302336	0.129159	0.458443	0.698607	0.478171	0.547868	0.266323	0.28933	0.781463	0.761573	0.594047	0.720551	0.445776	0.720708	0.431274	0.680848	0.735674	0.598239	0.680943	0.565126	0.425391	0.278104	0.278531	0.436643	0.50756	0.235753	0.579924	0.214447	0.534554	0.274874		0.189735	0.135882	0.177291	0.162959
cg21333861	B3GALT4	0.0302723	0.20688	0.470958	0.419888	0.0203881	0.0533544	0.458234	0.409638	0.540448	0.445227	0.406446	0.0216415	0.542248	0.704207	0.463887	0.509464	0.0422304	0.0250114	0.758816	0.737359	0.513269	0.713232	0.0280406	0.0190505	0.437018	0.509864	0.733526	0.615299	0.477684	0.451076	0.0221096	0.0454576	0.018903	0.0198371	0.504496	0.031168	0.584348	0.332766	0.392169	0.462489		0.0197369	0.0189142	0.0236954	0.0242186
cg26270195	B3GALT4	0.447468	0.39021	0.67604	0.567981	0.158419	0.369172	0.389948	0.317722	0.604236	0.57158	0.376131	0.113593	0.342788	0.586349	0.44803	0.495945	0.232993	0.211574	0.702949	0.741463	0.512091	0.644261	0.413849	0.521016	0.412843	0.559547	0.681048	0.489191	0.580286	0.579277	0.422005	0.218091	0.131073	0.249564	0.456038	0.181462	0.521991	0.223883	0.598068	0.246439		0.126191	0.130769	0.116524	0.142677
cg27098900	B3GALT4	0.0424467	0.345599	0.690467	0.517063	0.0457202	0.103514	0.233745	0.206041	0.698156	0.566226	0.141383	0.0201045	0.566986	0.797688	0.423236	0.5161	0.0287345	0.0259221	0.857541	0.791858	0.53399	0.777735	0.024969	0.0249324	0.450838	0.56633	0.821936	0.648735	0.592354	0.532078	0.0319596	0.100804	0.0304809	0.0337377	0.551603	0.0574019	0.62704	0.241337	0.530897	0.331052		0.0464164	0.0279288	0.0452373	0.0485036
cg09339159	B3GNT7	0.441838	0.283359	0.0396524	0.0382012	0.193575	0.273109	0.394937	0.17749	0.731763	0.644219	0.295999	0.0445595	0.491207	0.772378	0.524671	0.541706	0.035957	0.0411271	0.509961	0.567777	0.526133	0.750944	0.532835	0.764975	0.300121	0.720876	0.721461	0.628225	0.695008	0.615607	0.0324727	0.0303004	0.509328	0.60808	0.403526	0.0407821	0.545449	0.0755886	0.510803	0.221043		0.0332149	0.034204	0.0318142	0.0399908
cg12162377	B3GNT7	0.821179	0.720744	0.553066	0.343565	0.660857	0.628274	0.523662	0.482513	0.875506	0.841559	0.62418	0.188143	0.700492	0.918281	0.77939	0.807246	0.128931	0.101341	0.915488	0.899106	0.828873	0.903808	0.732938	0.843602	0.697735	0.874656	0.868694	0.814796	0.859	0.819303	0.611761	0.173484	0.721045	0.781883	0.694872	0.129849	0.833679	0.380841	0.812866	0.539649		0.189034	0.222293	0.226164	0.186708
cg13952656	B3GNT7	0.729799	0.56697	0.055359	0.0539849	0.517484	0.501308	0.459045	0.379675	0.763431	0.711272	0.462392	0.0570967	0.571902	0.790736	0.615779	0.649481	0.0628334	0.0541473	0.867732	0.808882	0.670383	0.766483	0.591141	0.766743	0.534925	0.767162	0.783892	0.706628	0.773344	0.725413	0.0620455	0.0490842	0.577481	0.638345	0.588808	0.030668	0.652343	0.314404	0.658865	0.461199		0.0367869	0.0400574	0.0382897	0.0310161
cg26146617	B3GNT7	0.72507	0.6026	0.0516709	0.0492264	0.588238	0.554437	0.52811	0.460335	0.796192	0.734453	0.529916	0.0616511	0.588982	0.825956	0.616678	0.683311	0.065316	0.0613542	0.877605	0.827371	0.685942	0.77433	0.609771	0.849542	0.591979	0.795656	0.810543	0.70276	0.800636	0.750255	0.0827645	0.0669025	0.62988	0.66934	0.599288	0.0659764	0.673776	0.369075	0.699005	0.51382		0.0532378	0.070152	0.0755609	0.0515715
cg01494454	BCAT1	0.572532	0.452514	0.0833469	0.0842755	0.442269	0.413251	0.384648	0.323491	0.590443	0.547531	0.341156	0.0891107	0.43398	0.631354	0.462616	0.488721	0.128224	0.119712	0.656611	0.632368	0.574017	0.666243	0.48246	0.641348	0.468974	0.595558	0.61757	0.578437	0.608223	0.596353	0.0918497	0.0924659	0.456033	0.551515	0.373579	0.0906855	0.505782	0.21652	0.552964	0.45795		0.0927358	0.140154	0.0989146	0.104996
cg02585702	BCAT1	0.524993	0.396207	0.0614721	0.0745979	0.377492	0.357095	0.314335	0.266941	0.537643	0.495639	0.311154	0.0859042	0.39357	0.579078	0.415857	0.451255	0.0881948	0.067741	0.5823	0.556919	0.519309	0.661778	0.453411	0.572241	0.432971	0.528326	0.542746	0.542118	0.551636	0.521247	0.0634888	0.0634955	0.418693	0.522898	0.352347	0.0631994	0.44416	0.163807	0.492438	0.412475		0.0651065	0.098397	0.0812608	0.0686227
cg04543413	BCAT1	0.414974	0.228011	0.09892	0.0804932	0.40116	0.294278	0.306446	0.211141	0.412944	0.528883	0.217042	0.0784331	0.451851	0.771824	0.271595	0.430518	0.0988813	0.0544245	0.717948	0.761462	0.619643	0.776079	0.401116	0.649684	0.513428	0.680637	0.522721	0.622446	0.506626	0.542026	0.0819636	0.101235	0.426902	0.625599	0.412946	0.0884121	0.460532	0.0999592	0.587685	0.441565		0.0988854	0.106656	0.100148	0.0478754
cg20342079	BCAT1	0.524014	0.391038	0.109102	0.0963142	0.319059	0.310593	0.254156	0.198738	0.513573	0.464014	0.269959	0.116593	0.333176	0.612539	0.414039	0.454917	0.120194	0.0862572	0.636323	0.59304	0.484595	0.703911	0.390824	0.619675	0.441622	0.555765	0.582075	0.573233	0.552659	0.527889	0.112149	0.0971222	0.388302	0.524396	0.209293	0.114401	0.437168	0.161731	0.458661	0.350273		0.106926	0.142607	0.10285	0.132207
cg21172322	BCAT1	0.543965	0.440699	0.0735336	0.12603	0.388514	0.351777	0.342376	0.355024	0.577722	0.51674	0.367459	0.126981	0.405818	0.602377	0.431792	0.498712	0.194049	0.109512	0.625747	0.605726	0.551729	0.716218	0.516883	0.656256	0.460337	0.578177	0.595891	0.593417	0.604017	0.570222	0.144418	0.11949	0.458844	0.536053	0.383065	0.11014	0.468458	0.214223	0.536407	0.467353		0.116218	0.187415	0.116661	0.125967
cg22229906	BCAT1	0.715862	0.448075	0.0601184	0.0612575	0.386378	0.342384	0.239845	0.170402	0.798685	0.709675	0.181956	0.0710224	0.410255	0.85422	0.500366	0.631417	0.0792285	0.0463342	0.889888	0.854265	0.734992	0.885622	0.565476	0.774735	0.508597	0.81794	0.826792	0.714275	0.838477	0.81026	0.058205	0.0622473	0.493625	0.651942	0.319862	0.0704099	0.602717	0.0894211	0.662066	0.417072		0.0663909	0.0801365	0.0489732	0.0554082
cg22814146	BCAT1	0.547765	0.426439	0.120885	0.112292	0.373834	0.345474	0.308654	0.251582	0.557837	0.470984	0.3176	0.138871	0.382438	0.59396	0.435999	0.486665	0.147105	0.177153	0.616049	0.611647	0.529338	0.638337	0.446034	0.593207	0.447711	0.546614	0.600788	0.550368	0.592084	0.563862	0.125456	0.152405	0.42581	0.537552	0.369998	0.148102	0.468371	0.22337	0.516215	0.399998		0.132739	0.163844	0.132824	0.141287
cg08162372	BMP4	0.799061	0.537135	0.609821	0.48928	0.608755	0.444603	0.41645	0.237689	0.849788	0.794129	0.264612	0.0525265	0.600166	0.903715	0.516162	0.652502	0.0431459	0.14829	0.928552	0.87357	0.655983	0.865595	0.641657	0.869654	0.523974	0.831413	0.88909	0.775894	0.87853	0.841206	0.111313	0.0500509	0.399482	0.70419	0.572466	0.0461102	0.701674	0.0918089	0.671498	0.391374		0.0338254	0.0530974	0.048776	0.0355789
cg14310034	BMP4	0.670423	0.458611	0.147415	0.295699	0.505045	0.393354	0.389129	0.232655	0.715827	0.685111	0.225137	0.103164	0.45631	0.758246	0.453616	0.531172	0.0907341	0.0823845	0.803486	0.768542	0.625987	0.688021	0.503532	0.765892	0.491296	0.710142	0.752382	0.638772	0.744231	0.711201	0.279984	0.0855139	0.27696	0.414303	0.477067	0.0908682	0.57162	0.204522	0.646819	0.330988		0.0870802	0.083434	0.114077	0.0864709
cg20297199	BMP4	0.55792	0.361328	0.290176	0.200179	0.448494	0.336517	0.34106	0.242075	0.565823	0.524522	0.217414	0.137595	0.423766	0.654097	0.372041	0.40806	0.144783	0.181368	0.662552	0.610627	0.496706	0.663032	0.468475	0.642912	0.421613	0.58537	0.589722	0.636617	0.581807	0.592093	0.345553	0.117555	0.345471	0.463225	0.406346	0.108341	0.474741	0.184143	0.403553	0.307712		0.079713	0.0992085	0.10159	0.0738286
cg06523224	BNC1	0.758696	0.524198	0.770714	0.566365	0.478939	0.489187	0.435471	0.322268	0.825832	0.779134	0.455769	0.19015	0.539549	0.88093	0.596815	0.663786	0.364858	0.101473	0.888288	0.889603	0.765928	0.850087	0.599755	0.870468	0.560403	0.81837	0.850087	0.722727	0.858759	0.828927	0.227767	0.13335	0.537915	0.769216	0.447201	0.150419	0.704197	0.142193	0.703994	0.323608		0.131885	0.137926	0.197725	0.126884
cg17124224	BNC1	0.711005	0.446059	0.654689	0.403776	0.422958	0.41566	0.340966	0.26572	0.748149	0.718319	0.361054	0.132014	0.496909	0.78145	0.522283	0.558687	0.0957969	0.0670237	0.814882	0.825417	0.595118	0.744204	0.563066	0.791641	0.482971	0.772108	0.780847	0.628842	0.789332	0.703688	0.117357	0.0900574	0.42178	0.655213	0.363349	0.091682	0.635553	0.167825	0.620308	0.298983		0.0947132	0.13655	0.141209	0.0818629
cg18560204	BNC1	0.292127	0.25925	0.555267	0.557906	0.453654	0.401577	0.42789	0.360784	0.530539	0.546017	0.422902	0.203898	0.499901	0.700656	0.435611	0.374351	0.26645	0.440298	0.744004	0.551225	0.347888	0.544341	0.539839	0.686855	0.476029	0.43387	0.733361	0.59626	0.319968	0.368689	0.41487	0.218008	0.420376	0.611097	0.377551	0.202435	0.441492	0.232941	0.377544	0.351789		0.145984	0.203063	0.15951	0.151566
cg20941110	BNC1	0.411048	0.40841	0.516183	0.429587	0.388898	0.371023	0.406634	0.307804	0.594845	0.573243	0.374235	0.195118	0.447881	0.612163	0.475746	0.518984	0.141137	0.200468	0.686901	0.604749	0.513192	0.663298	0.515655	0.731141	0.430237	0.591812	0.456851	0.604265	0.410023	0.400426	0.183621	0.151214	0.485815	0.411294	0.31016	0.169307	0.536849	0.295247	0.55128	0.357558		0.148122	0.215705	0.181523	0.154395
cg26654798	BNC1	0.673635	0.472701	0.57123	0.430997	0.508639	0.464603	0.371983	0.354634	0.739793	0.721391	0.439469	0.20327	0.527482	0.786286	0.534363	0.573695	0.408947	0.352927	0.846093	0.805991	0.638263	0.774546	0.592808	0.761824	0.498779	0.776554	0.816693	0.670877	0.761604	0.720497	0.281723	0.175417	0.483208	0.687796	0.42902	0.144916	0.666822	0.230902	0.672895	0.406155		0.117147	0.216125	0.167497	0.140439
cg06003986	BRUNOL4	0.672001	0.491428	0.344269	0.26575	0.415283	0.408854	0.24104	0.247393	0.745719	0.672481	0.24321	0.109989	0.461396	0.765893	0.52164	0.601132	0.393456	0.0585457	0.804605	0.722028	0.62889	0.75316	0.507695	0.718538	0.430529	0.73728	0.779443	0.619659	0.761362	0.740516	0.306837	0.0762834	0.485895	0.603848	0.463051	0.0714876	0.611403	0.195023	0.636984	0.379008		0.0838801	0.0902793	0.141663	0.074316
cg06248560	BRUNOL4	0.595612	0.490575	0.080183	0.135989	0.474485	0.458107	0.367255	0.36094	0.657504	0.618308	0.400702	0.16548	0.501397	0.679763	0.511618	0.562661	0.134256	0.0699699	0.762667	0.666564	0.590845	0.678625	0.482954	0.638146	0.453209	0.636136	0.694578	0.574871	0.696119	0.59588	0.329644	0.0819224	0.514566	0.52146	0.470984	0.0684733	0.518482	0.315125	0.565266	0.448018		0.0706802	0.107562	0.122856	0.0807709
cg14306734	BRUNOL4	0.654877	0.460542	0.0599961	0.0767049	0.467404	0.431133	0.269032	0.285077	0.736025	0.678826	0.373064	0.168243	0.53184	0.764149	0.480656	0.596268	0.0414055	0.0506071	0.835724	0.727343	0.653959	0.752496	0.573219	0.738433	0.489019	0.742219	0.764294	0.634384	0.760581	0.713113	0.0886789	0.0510005	0.524779	0.590688	0.462577	0.0566826	0.48957	0.305955	0.647807	0.451706		0.0497182	0.104533	0.0885056	0.0677705
cg19237294	BRUNOL4	0.596741	0.472051	0.186283	0.136297	0.420132	0.426807	0.303191	0.286417	0.659871	0.613542	0.256183	0.0559036	0.453546	0.681492	0.433739	0.536493	0.0778325	0.0611322	0.777974	0.636402	0.536626	0.662181	0.468662	0.670377	0.400833	0.645671	0.737894	0.570642	0.700706	0.599415	0.0598615	0.0472221	0.507415	0.54928	0.416617	0.0449675	0.530506	0.193465	0.549082	0.349297		0.0396315	0.0520713	0.0434908	0.0389197
cg21375294	BRUNOL4	0.574992	0.481924	0.27194	0.378185	0.454819	0.434891	0.335662	0.320586	0.585444	0.577029	0.303653	0.167081	0.475266	0.628145	0.473612	0.523174	0.302015	0.164469	0.630955	0.56139	0.57358	0.675424	0.489756	0.630717	0.413988	0.603562	0.6115	0.584247	0.609781	0.585464	0.155461	0.204872	0.477461	0.539898	0.431871	0.19561	0.532133	0.287669	0.567295	0.402718		0.169879	0.242234	0.173791	0.189353
cg19814309	BRUNOL5	0.721149	0.440008	0.0451974	0.0364492	0.402379	0.374501	0.186894	0.113498	0.799406	0.676401	0.269926	0.0595525	0.480522	0.825685	0.527312	0.651664	0.0441198	0.0388218	0.799231	0.831363	0.734502	0.721456	0.508879	0.846279	0.482226	0.859864	0.831451	0.714401	0.815489	0.795075	0.056817	0.0419859	0.541283	0.597667	0.4707	0.0456883	0.663966	0.0750565	0.684416	0.311316		0.0325999	0.0496448	0.0382059	0.0431042
cg23245297	BRUNOL5	0.683047	0.464554	0.038524	0.0311568	0.336195	0.395743	0.286104	0.189096	0.79993	0.687477	0.341896	0.0404812	0.537251	0.802628	0.460351	0.538146	0.0405204	0.0261063	0.835063	0.827806	0.660424	0.692513	0.548031	0.806463	0.482915	0.761588	0.824408	0.685614	0.794398	0.759391	0.0429502	0.0381755	0.535687	0.615602	0.522788	0.0352862	0.627336	0.115167	0.667073	0.368785		0.0400025	0.0317928	0.0344273	0.0419825
cg23868141	BRUNOL5	0.6465	0.456173	0.0554832	0.0459951	0.442022	0.409728	0.174346	0.1323	0.764925	0.671969	0.340671	0.0457818	0.50135	0.784893	0.517006	0.618155	0.053603	0.0390988	0.783863	0.792827	0.669935	0.711958	0.528591	0.74616	0.532789	0.770986	0.791987	0.702161	0.781035	0.714942	0.0407096	0.052753	0.47445	0.594384	0.472354	0.0504974	0.657373	0.0819563	0.696619	0.330168		0.0439369	0.044184	0.0582763	0.0513026
cg26825934	BRUNOL5	0.802473	0.541918	0.0894405	0.0490668	0.459836	0.441468	0.213589	0.146436	0.854829	0.756565	0.242175	0.0572371	0.54719	0.902935	0.61687	0.742729	0.0418684	0.0383144	0.907549	0.899751	0.783899	0.887284	0.60863	0.869272	0.526253	0.859732	0.891965	0.759854	0.85641	0.859198	0.0879677	0.038419	0.60774	0.70082	0.507538	0.0542131	0.691152	0.0793876	0.79665	0.405383		0.0422006	0.0401046	0.0486267	0.047125
cg02626129	C13orf33	0.64005	0.413378	0.514378	0.478131	0.433398	0.403391	0.376052	0.309622	0.669678	0.619301	0.426129	0.275671	0.473501	0.674674	0.494753	0.500643	0.52865	0.438541	0.765477	0.720585	0.602752	0.653425	0.45947	0.654668	0.489833	0.655753	0.733808	0.528754	0.719521	0.657096	0.401439	0.11011	0.460155	0.288519	0.490523	0.163507	0.5611	0.281337	0.579057	0.404276		0.0624427	0.151538	0.0978788	0.0571017
cg19863655	C13orf33	0.693051	0.509323	0.616154	0.586833	0.460813	0.495866	0.409196	0.37613	0.731903	0.672215	0.49963	0.258208	0.568219	0.75573	0.565471	0.621131	0.562745	0.541845	0.841539	0.77782	0.6466	0.724322	0.518794	0.72129	0.498478	0.73755	0.772825	0.594419	0.776429	0.764493	0.462909	0.0880338	0.567228	0.502675	0.541966	0.135817	0.641714	0.335237	0.662087	0.453368		0.0641006	0.0968892	0.0840946	0.0727923
cg24891133	C13orf33	0.598846	0.369143	0.313715	0.335277	0.397841	0.418525	0.330293	0.240994	0.627053	0.595024	0.397064	0.195326	0.535661	0.685623	0.299956	0.382601	0.291954	0.495457	0.678289	0.632245	0.477322	0.643224	0.451504	0.625936	0.469794	0.636725	0.625118	0.553825	0.57741	0.506187	0.153198	0.161781	0.431522	0.513644	0.402018	0.131374	0.541595	0.237913	0.581611	0.360172		0.110556	0.13025	0.11894	0.12169
cg12281657	C14orf50	0.551825	0.435796	0.0920777	0.101108	0.418418	0.374221	0.339239	0.21851	0.544395	0.473019	0.294342	0.304604	0.410205	0.629755	0.433551	0.452532	0.359124	0.146249	0.55683	0.53504	0.544161	0.673827	0.435947	0.648713	0.430426	0.561153	0.584666	0.617694	0.612981	0.587236	0.16467	0.233657	0.382563	0.446758	0.404083	0.174605	0.494009	0.257596	0.501749	0.29255		0.212753	0.226005	0.223903	0.18977
cg17306261	C14orf50	0.682058	0.40468	0.0231368	0.0464191	0.336286	0.321468	0.266487	0.118628	0.736753	0.58762	0.233553	0.170805	0.353226	0.871956	0.491569	0.581922	0.186485	0.0580359	0.752327	0.720431	0.695929	0.779736	0.422768	0.825514	0.425007	0.723815	0.793004	0.677143	0.770319	0.74633	0.0814321	0.0712029	0.346624	0.435311	0.36578	0.0649644	0.602349	0.11002	0.576432	0.148004		0.102467	0.0799302	0.134382	0.0644748
cg23265500	C14orf50	0.573012	0.42731	0.0915823	0.085774	0.40546	0.393957	0.298187	0.216452	0.554501	0.47798	0.32755	0.308478	0.397602	0.680375	0.411353	0.475185	0.346964	0.158569	0.601894	0.523524	0.539995	0.669266	0.445153	0.675392	0.397804	0.575516	0.593987	0.610209	0.587928	0.588367	0.155572	0.211592	0.399206	0.432663	0.371876	0.172467	0.454562	0.24832	0.49673	0.266423		0.221555	0.226582	0.233637	0.1899
cg02656891	C1orf94	0.647294	0.448109	0.727391	0.6125	0.526209	0.490745	0.47861	0.419714	0.763441	0.672663	0.3722	0.135623	0.534871	0.808536	0.562263	0.618264	0.0760865	0.0598988	0.86046	0.795014	0.641121	0.732818	0.570682	0.794147	0.504049	0.750049	0.802369	0.673005	0.806102	0.787863	0.154684	0.115624	0.549904	0.622268	0.55265	0.0675928	0.601673	0.337978	0.65561	0.495858		0.0704537	0.106928	0.0924463	0.0782168
cg04025150	C1orf94	0.621487	0.436868	0.688604	0.559906	0.489212	0.461833	0.403105	0.344997	0.697014	0.625699	0.319384	0.13943	0.509177	0.778503	0.51631	0.55962	0.0605561	0.0668297	0.825828	0.758716	0.644591	0.718208	0.524412	0.720306	0.482461	0.734203	0.794203	0.59552	0.77944	0.70722	0.050965	0.0829306	0.507814	0.589168	0.502054	0.0700639	0.592812	0.248092	0.664105	0.421509		0.0754428	0.0822357	0.0844021	0.0640785
cg16348470	C1orf94	0.680145	0.450714	0.798929	0.614365	0.505151	0.476111	0.445452	0.353014	0.802029	0.737401	0.328248	0.103631	0.568066	0.794699	0.578075	0.650743	0.0603227	0.0526237	0.893752	0.841533	0.676666	0.82196	0.594991	0.785518	0.525466	0.781467	0.803255	0.683423	0.817194	0.795688	0.102779	0.113434	0.559743	0.632771	0.562583	0.0344965	0.629831	0.216407	0.633323	0.464777		0.0688727	0.10746	0.105406	0.0712968
cg18328755	C1orf94	0.519657	0.396615	0.596146	0.515166	0.369039	0.330312	0.338951	0.254705	0.577292	0.504973	0.300445	0.290219	0.418555	0.701627	0.459169	0.489877	0.167051	0.147549	0.659101	0.621653	0.557468	0.741503	0.461703	0.692528	0.447131	0.657405	0.593741	0.631433	0.654191	0.617047	0.267605	0.180032	0.430126	0.575065	0.390678	0.216857	0.481874	0.286559	0.52224	0.339953		0.212488	0.24605	0.246923	0.243789
cg22697574	C1orf94	0.606995	0.415884	0.713807	0.529968	0.454169	0.409656	0.404986	0.305149	0.723555	0.653073	0.300356	0.182113	0.492056	0.785469	0.532055	0.588288	0.147933	0.140489	0.825492	0.786034	0.617667	0.72692	0.52615	0.748567	0.450244	0.743805	0.736895	0.632088	0.785373	0.747727	0.133932	0.182476	0.496997	0.576569	0.497538	0.139889	0.601298	0.20542	0.669217	0.394743		0.170063	0.158371	0.179687	0.154124
cg01734112	C2orf39	0.569021	0.396771	0.42036	0.431961	0.123059	0.362141	0.424754	0.369773	0.594206	0.545721	0.390761	0.103381	0.477386	0.645404	0.494629	0.533566	0.154989	0.158984	0.527804	0.60619	0.470512	0.66603	0.489689	0.653343	0.483373	0.59812	0.607484	0.572223	0.395982	0.437162	0.090244	0.111639	0.429286	0.579867	0.437818	0.0882378	0.506714	0.264738	0.569495	0.417936		0.0908564	0.125764	0.0955807	0.113762
cg04726446	C2orf39	0.539019	0.372863	0.338425	0.340955	0.117895	0.332891	0.398313	0.348105	0.598367	0.551043	0.380823	0.111836	0.461076	0.622373	0.487622	0.525973	0.15154	0.148637	0.653679	0.590182	0.439916	0.663565	0.499663	0.626976	0.454175	0.583538	0.616752	0.527004	0.474694	0.460197	0.0903586	0.136189	0.358292	0.474555	0.436115	0.130131	0.516334	0.19991	0.559713	0.388944		0.117444	0.10674	0.11669	0.142537
cg14013195	C2orf39	0.515596	0.307051	0.399511	0.40527	0.103212	0.305316	0.362661	0.313957	0.554282	0.511313	0.335707	0.0799443	0.459842	0.612756	0.464756	0.486402	0.111311	0.0935291	0.623395	0.586982	0.420781	0.664613	0.463606	0.614213	0.444374	0.579889	0.576695	0.520393	0.419279	0.408268	0.0724268	0.0867468	0.334745	0.531445	0.391583	0.0881967	0.467384	0.206269	0.533084	0.374418		0.0900374	0.0995301	0.0907017	0.0987526
cg14273450	C2orf39	0.597642	0.438807	0.442724	0.410685	0.28767	0.43145	0.442782	0.394271	0.687953	0.603218	0.433026	0.0475062	0.498669	0.723441	0.517042	0.58855	0.0825357	0.0465364	0.802904	0.752424	0.512313	0.712121	0.531432	0.723577	0.48259	0.680219	0.748644	0.56955	0.743089	0.682143	0.0394633	0.0440566	0.484221	0.580278	0.473339	0.042904	0.56696	0.269629	0.569454	0.440982		0.0266007	0.0352814	0.0293689	0.025877
cg04787024	C2orf55	0.504638	0.232625	0.778402	0.60053	0.176052	0.286494	0.307363	0.275101	0.803083	0.726164	0.290373	0.0513786	0.528799	0.854812	0.360841	0.508862	0.0847688	0.378171	0.864354	0.744346	0.64373	0.779358	0.4849	0.802445	0.0773993	0.26366	0.240909	0.698782	0.563698	0.581972	0.0439207	0.0418536	0.171505	0.6603	0.541162	0.0392912	0.670575	0.0733313	0.684982	0.466216		0.0430498	0.0440069	0.0482604	0.0306322
cg09236434	C2orf55	0.61094	0.307799	0.72634	0.507268	0.246889	0.310067	0.367839	0.255286	0.677962	0.546491	0.399169	0.0571295	0.489025	0.756858	0.461631	0.540711	0.265352	0.445601	0.630893	0.600339	0.515245	0.629927	0.463939	0.595919	0.368794	0.619257	0.723245	0.588593	0.587115	0.539761	0.129205	0.0642557	0.204943	0.480449	0.418997	0.0470339	0.658986	0.14979	0.64979	0.392011		0.0486279	0.0507755	0.0673823	0.0359824
cg20666917	C2orf55	0.699337	0.507101	0.693974	0.5635	0.51864	0.493601	0.502864	0.504003	0.576598	0.523243	0.491594	0.21531	0.55939	0.746156	0.52901	0.594799	0.455586	0.324803	0.57737	0.608833	0.527716	0.537134	0.497582	0.597232	0.486861	0.73444	0.580794	0.525586	0.698828	0.644392	0.504254	0.196937	0.490594	0.576419	0.615625	0.197021	0.647424	0.385384	0.555199	0.519498		0.160293	0.229127	0.137995	0.141242
cg02271560	C2orf63	0.727537	0.538316	0.520802	0.463788	0.481354	0.479279	0.437682	0.323224	0.738535	0.732642	0.450264	0.306042	0.531901	0.755942	0.573134	0.649514	0.302947	0.422164	0.872342	0.80431	0.671624	0.806914	0.530646	0.769104	0.532606	0.765871	0.851601	0.669198	0.818973	0.779827	0.0320344	0.076915	0.576567	0.642305	0.557177	0.220902	0.653478	0.161661	0.660635	0.435064		0.169314	0.0744806	0.119571	0.128181
cg11652636	C2orf63	0.602124	0.450874	0.501571	0.458632	0.466754	0.426852	0.421007	0.344414	0.58283	0.563048	0.391479	0.273389	0.455233	0.642865	0.479702	0.487686	0.425741	0.460495	0.661808	0.59263	0.578618	0.707888	0.497172	0.670155	0.491677	0.596335	0.496976	0.631155	0.612635	0.601143	0.0817965	0.155675	0.512743	0.598991	0.504994	0.233274	0.531439	0.213949	0.55382	0.399096		0.178176	0.160188	0.16632	0.174323
cg20042692	C2orf63	0.727228	0.553711	0.550841	0.467577	0.478508	0.409375	0.377932	0.35583	0.761631	0.700293	0.384911	0.211279	0.51039	0.817705	0.554876	0.592306	0.437335	0.446271	0.840522	0.814342	0.681973	0.738059	0.535054	0.738687	0.509734	0.76495	0.80107	0.636737	0.765276	0.738294	0.0272698	0.0742024	0.484884	0.62059	0.489616	0.131747	0.633776	0.133729	0.687082	0.430238		0.130986	0.0552388	0.118291	0.096241
cg02109484	C2orf65	0.681551	0.425269	0.562658	0.241451	0.455548	0.411668	0.493967	0.420215	0.781699	0.664812	0.390625	0.251986	0.52799	0.797988	0.528023	0.617751	0.327215	0.545559	0.842383	0.806591	0.605403	0.754934	0.443276	0.702455	0.501846	0.739508	0.553536	0.593519	0.406784	0.236896	0.485653	0.270322	0.403059	0.503387	0.54211	0.29841	0.591244	0.259152	0.609415	0.505898		0.204213	0.247327	0.241281	0.239262
cg02611848	C2orf65	0.742103	0.478778	0.729157	0.596372	0.51636	0.483066	0.487863	0.415851	0.800442	0.7086	0.491092	0.294597	0.578115	0.832437	0.536126	0.513526	0.41269	0.401411	0.578617	0.49106	0.729104	0.788376	0.433436	0.761537	0.576372	0.721823	0.708076	0.466973	0.717806	0.675944	0.512251	0.260231	0.54003	0.67966	0.510493	0.338203	0.674925	0.323354	0.566785	0.518452		0.185693	0.222979	0.24329	0.206538
cg17019053	C2orf65	0.542059	0.405708	0.528974	0.449295	0.351968	0.396911	0.458688	0.357046	0.790849	0.678437	0.407703	0.247475	0.555986	0.778717	0.486575	0.558374	0.444396	0.501754	0.640523	0.694913	0.551486	0.75336	0.274972	0.552973	0.520212	0.749689	0.527703	0.413148	0.211868	0.229591	0.290593	0.2325	0.578565	0.632175	0.405749	0.2701	0.424662	0.287399	0.47485	0.463817		0.137792	0.220282	0.150539	0.20155
cg03456213	C9orf3	0.567579	0.412824	0.536091	0.446654	0.350798	0.365991	0.451511	0.275627	0.619722	0.56377	0.2544	0.122975	0.408353	0.735139	0.440695	0.489887	0.208431	0.210797	0.664712	0.666287	0.577513	0.674479	0.480519	0.647132	0.307106	0.55733	0.616415	0.51808	0.566928	0.598672	0.123941	0.150381	0.404233	0.293588	0.382279	0.147624	0.458246	0.226403	0.541633	0.321854		0.163034	0.13112	0.163306	0.172383
cg13520026	C9orf3	0.659025	0.509944	0.0279785	0.0359468	0.44562	0.421151	0.350536	0.258085	0.743264	0.664671	0.345151	0.0862768	0.478286	0.802291	0.530903	0.605362	0.0358335	0.0343206	0.815992	0.774513	0.636583	0.765398	0.504214	0.765706	0.382743	0.709611	0.794852	0.651852	0.784058	0.771235	0.0313462	0.0420062	0.542676	0.588583	0.474748	0.0679674	0.58088	0.116409	0.664941	0.35802		0.0645006	0.0480554	0.0722354	0.0601523
cg13727691	C9orf3	0.607084	0.350909	0.103993	0.0800055	0.288139	0.29736	0.297372	0.17645	0.616478	0.491217	0.189735	0.0982502	0.340538	0.781805	0.405683	0.492394	0.110832	0.123461	0.830719	0.750611	0.681775	0.849019	0.383488	0.71978	0.286363	0.649371	0.705106	0.725848	0.737974	0.6577	0.0497623	0.0721836	0.385144	0.501488	0.329484	0.119106	0.405697	0.107255	0.574169	0.210936		0.121857	0.0983429	0.123088	0.0943843
cg02794451	CACNA1C	0.558114	0.42694	0.215345	0.165752	0.389509	0.348917	0.352904	0.360385	0.596335	0.538352	0.404428	0.248917	0.412773	0.694088	0.488447	0.518342	0.227589	0.25964	0.679164	0.637784	0.553693	0.617004	0.40951	0.685651	0.527571	0.617184	0.619477	0.61075	0.589203	0.564197	0.238278	0.132369	0.441601	0.565816	0.37569	0.0950086	0.482165	0.29025	0.519063	0.416586		0.210381	0.206015	0.211554	0.207055
cg05166022	CACNA1C	0.452445	0.332553	0.449369	0.429138	0.383875	0.342847	0.424591	0.342021	0.554369	0.521989	0.399435	0.254161	0.41565	0.608769	0.466881	0.511815	0.259509	0.170613	0.594873	0.588137	0.528704	0.650954	0.353924	0.56437	0.527324	0.568259	0.576737	0.567886	0.566566	0.546657	0.347065	0.160215	0.333743	0.498005	0.410665	0.118767	0.494655	0.291482	0.523993	0.411796		0.208324	0.212291	0.22515	0.218646
cg15442907	CACNA1C	0.508466	0.419723	0.521264	0.528348	0.409479	0.369355	0.408951	0.367159	0.586192	0.563933	0.426594	0.272581	0.464738	0.726753	0.487874	0.526669	0.252388	0.240836	0.692115	0.657819	0.580324	0.734676	0.469051	0.664341	0.563458	0.645516	0.62354	0.650575	0.58775	0.599647	0.350525	0.160136	0.438119	0.574015	0.432817	0.155558	0.51581	0.324378	0.545613	0.428391		0.221158	0.237184	0.248407	0.230603
cg02694017	CACNG8	0.617264	0.468731	0.53196	0.537917	0.463195	0.433935	0.464819	0.360413	0.709993	0.63176	0.384087	0.0883243	0.455959	0.707296	0.518927	0.517812	0.0638475	0.0464055	0.842486	0.770041	0.635336	0.709923	0.541505	0.738779	0.498621	0.718654	0.773903	0.629024	0.773109	0.723868	0.416053	0.0545003	0.541803	0.599039	0.516258	0.0469155	0.620322	0.298445	0.652591	0.477883		0.0668915	0.0818869	0.0626643	0.0460015
cg08653692	CACNG8	0.593094	0.303047	0.114053	0.0711169	0.181424	0.234331	0.382889	0.257514	0.837137	0.721857	0.195593	0.0747005	0.437887	0.788405	0.507504	0.571403	0.0849051	0.067742	0.856184	0.824241	0.739504	0.816822	0.584683	0.798628	0.508239	0.779459	0.792527	0.575559	0.758333	0.791363	0.0769812	0.0619902	0.580935	0.643987	0.547089	0.0822635	0.66048	0.128993	0.688748	0.408448		0.0687103	0.0722022	0.0681615	0.0672042
cg15786180	CACNG8	0.394138	0.303097	0.499232	0.203973	0.168425	0.184453	0.25745	0.193372	0.702665	0.589032	0.168561	0.072793	0.318469	0.682943	0.444257	0.454513	0.108617	0.0665494	0.776837	0.819394	0.679426	0.789737	0.537411	0.782951	0.270434	0.600192	0.764562	0.631123	0.838317	0.825297	0.159119	0.0765831	0.425722	0.53537	0.372473	0.0572743	0.416201	0.120785	0.638819	0.31692		0.0665367	0.0721846	0.0571144	0.0425315
cg17866667	CACNG8	0.503582	0.313579	0.55462	0.31303	0.215167	0.294468	0.298289	0.259956	0.671888	0.573098	0.233671	0.123025	0.333647	0.608904	0.4673	0.463305	0.142523	0.116098	0.762628	0.738381	0.689337	0.676035	0.465613	0.62831	0.317892	0.671989	0.767879	0.601626	0.729991	0.736595	0.186245	0.159229	0.506291	0.538271	0.361876	0.156515	0.455156	0.185957	0.663976	0.32003		0.083196	0.135133	0.0974423	0.0926782
cg23752563	CACNG8	0.486291	0.377049	0.388856	0.259123	0.294357	0.30926	0.356057	0.27643	0.60435	0.520419	0.278247	0.177152	0.317906	0.627616	0.459915	0.434988	0.163617	0.0937191	0.729472	0.651861	0.564508	0.780126	0.437699	0.797594	0.40415	0.615814	0.640579	0.663744	0.660192	0.586305	0.153882	0.100521	0.470109	0.547244	0.410763	0.0796279	0.468116	0.197139	0.540681	0.377424		0.110419	0.122179	0.132294	0.120329
cg24415208	CACNG8	0.674315	0.546739	0.505751	0.400631	0.50818	0.511408	0.514213	0.451163	0.782323	0.722438	0.465041	0.258282	0.513319	0.779062	0.592932	0.648133	0.143617	0.0961592	0.881074	0.80825	0.710387	0.754469	0.612984	0.76181	0.541987	0.765732	0.821244	0.667479	0.799809	0.779104	0.34271	0.0567521	0.584395	0.636258	0.540554	0.0438574	0.631611	0.423133	0.662278	0.534301		0.0951542	0.240393	0.15725	0.149384
cg25235766	CACNG8	0.599404	0.439886	0.504211	0.494934	0.396671	0.413859	0.414563	0.305745	0.714395	0.633476	0.3172	0.0514288	0.401001	0.682512	0.504251	0.507809	0.0340805	0.0318233	0.852196	0.762818	0.625959	0.689007	0.495319	0.704823	0.479735	0.711271	0.757502	0.612473	0.763381	0.694911	0.420521	0.0341645	0.517048	0.581329	0.488562	0.0320515	0.593551	0.194681	0.619242	0.431006		0.0406344	0.0449334	0.0380327	0.0297673
cg25253677	CACNG8	0.533927	0.343699	0.303392	0.268368	0.302421	0.297632	0.225216	0.161385	0.523017	0.44764	0.0793326	0.037512	0.242611	0.676524	0.376491	0.354239	0.0398242	0.0413547	0.872461	0.801712	0.59366	0.713593	0.635796	0.849168	0.358213	0.771621	0.800034	0.678908	0.543592	0.443693	0.0605366	0.0447095	0.597669	0.483641	0.362648	0.0411397	0.57049	0.108049	0.61108	0.398713		0.0451082	0.039136	0.0353183	0.0400894
cg04274978	CBLN3	0.681321	0.560139	0.0522917	0.0508877	0.219799	0.444772	0.447632	0.290052	0.763948	0.687231	0.38537	0.0886833	0.51931	0.762153	0.581532	0.631119	0.0586267	0.0476049	0.837758	0.741764	0.656727	0.683724	0.554699	0.765856	0.452572	0.725654	0.796739	0.639133	0.774051	0.767861	0.0693963	0.0481685	0.543312	0.596252	0.500908	0.032114	0.615057	0.284769	0.647137	0.458505		0.0582272	0.085319	0.125679	0.0536693
cg04842215	CBLN3	0.63236	0.461488	0.0527485	0.0584154	0.407849	0.348023	0.340727	0.214043	0.694791	0.586093	0.2765	0.0867219	0.432273	0.700869	0.485517	0.576516	0.050336	0.0294621	0.690302	0.735161	0.614485	0.58448	0.483615	0.686913	0.414539	0.56293	0.75667	0.618038	0.74032	0.640592	0.086887	0.0550472	0.500901	0.52694	0.435127	0.0483017	0.559587	0.213545	0.592665	0.386345		0.0764903	0.0936081	0.149652	0.0419824
cg06815153	CBLN3	0.766573	0.573105	0.0278747	0.0319659	0.479095	0.473751	0.492636	0.388214	0.831222	0.789684	0.313433	0.0465028	0.604123	0.847709	0.609311	0.672295	0.0597746	0.0415069	0.86197	0.814357	0.755389	0.794193	0.609399	0.816204	0.477426	0.782374	0.841693	0.723259	0.831067	0.801685	0.0587986	0.0334139	0.560879	0.64437	0.586112	0.0486301	0.71574	0.290791	0.729928	0.514372		0.0446527	0.0565541	0.0664794	0.04814
cg10859966	CBLN3	0.71696	0.592239	0.0653771	0.0746369	0.534404	0.50597	0.468024	0.302538	0.781565	0.717545	0.413824	0.138805	0.566405	0.776741	0.624328	0.676702	0.0768077	0.0671847	0.852117	0.806331	0.688737	0.744395	0.621598	0.805672	0.54804	0.796751	0.823192	0.701137	0.79858	0.802434	0.117171	0.0761763	0.560278	0.650571	0.548549	0.0534641	0.723661	0.342209	0.711986	0.526374		0.0882099	0.136063	0.164413	0.0765237
cg16075951	CBLN3	0.690068	0.59146	0.0787001	0.0682425	0.398906	0.469171	0.466797	0.25429	0.759289	0.690491	0.420408	0.109687	0.56655	0.769046	0.573512	0.638429	0.0776751	0.0769135	0.80268	0.766497	0.676403	0.641062	0.561029	0.746725	0.476974	0.692011	0.80626	0.668769	0.786019	0.747361	0.109513	0.0806061	0.542827	0.595808	0.50362	0.0637921	0.637207	0.316232	0.651701	0.474476		0.0843878	0.107408	0.15346	0.0798812
cg23951198	CBLN3	0.701768	0.515985	0.0377469	0.0271993	0.471739	0.479793	0.489106	0.360356	0.777122	0.692758	0.384538	0.0475865	0.557098	0.833482	0.556095	0.619412	0.0502885	0.0317601	0.866567	0.813485	0.676883	0.787702	0.589269	0.790539	0.521119	0.775891	0.80933	0.717327	0.821609	0.79095	0.0510644	0.0295497	0.588155	0.667092	0.553327	0.0300774	0.644925	0.292221	0.654788	0.49811		0.0418576	0.0528499	0.0569011	0.0342093
cg03778029	CCDC68	0.600446	0.450514	0.468263	0.43316	0.460813	0.441003	0.357963	0.344964	0.611723	0.592086	0.344381	0.269286	0.49154	0.680376	0.477986	0.484641	0.252375	0.230316	0.659879	0.583239	0.574356	0.743478	0.516901	0.675643	0.444199	0.627826	0.593569	0.659049	0.629358	0.596443	0.199519	0.188237	0.456645	0.594359	0.467644	0.193468	0.544778	0.319275	0.569771	0.40855		0.169511	0.202882	0.19513	0.205225
cg07177852	CCDC68	0.412301	0.29775	0.440906	0.409454	0.306436	0.317178	0.253787	0.239678	0.562757	0.535566	0.273151	0.22966	0.398964	0.631965	0.401652	0.452271	0.249928	0.45154	0.592806	0.545457	0.519573	0.691292	0.339116	0.406817	0.36928	0.579312	0.558181	0.577348	0.572593	0.555274	0.188077	0.172653	0.395089	0.51997	0.364359	0.188486	0.474446	0.26199	0.495601	0.288933		0.183519	0.203515	0.195297	0.188208
cg12974637	CCDC68	0.636319	0.408944	0.541027	0.399294	0.419694	0.383765	0.31186	0.305375	0.700839	0.628078	0.288392	0.163825	0.45693	0.745816	0.46084	0.553251	0.184002	0.147326	0.812411	0.701283	0.612012	0.719346	0.501587	0.71597	0.44843	0.702858	0.756972	0.597326	0.725172	0.641308	0.341078	0.116502	0.462082	0.56721	0.477373	0.117997	0.55575	0.264139	0.583988	0.365319		0.126042	0.134365	0.132355	0.118736
cg00428601	CCNI2	0.572914	0.307467	0.0895937	0.0875559	0.239018	0.246201	0.202026	0.142177	0.568661	0.468075	0.173371	0.0939908	0.293656	0.77066	0.29836	0.38476	0.0930302	0.105773	0.705225	0.749822	0.592448	0.795547	0.345328	0.755134	0.310734	0.655463	0.71779	0.616937	0.612161	0.565325	0.143281	0.0766948	0.29908	0.502575	0.258978	0.0904763	0.336403	0.106756	0.499542	0.188519		0.116959	0.0810282	0.0827584	0.0839211
cg07152591	CCNI2	0.559462	0.428267	0.0730212	0.0765539	0.369418	0.386034	0.391509	0.304407	0.510686	0.508363	0.368391	0.0799767	0.435158	0.595307	0.459861	0.499219	0.114567	0.0869199	0.610256	0.569446	0.542598	0.642533	0.479543	0.605393	0.463569	0.57528	0.583623	0.563805	0.571988	0.541009	0.0700802	0.0699081	0.376923	0.522526	0.417364	0.0770884	0.458966	0.214125	0.5448	0.372674		0.0650992	0.0901926	0.0687207	0.0708742
cg11299854	CCNI2	0.678668	0.585212	0.398962	0.205308	0.551961	0.549509	0.538428	0.429825	0.717851	0.672747	0.50082	0.126917	0.593761	0.781759	0.593222	0.641443	0.121416	0.0524419	0.848852	0.772709	0.666369	0.762187	0.60135	0.749894	0.582179	0.73752	0.797054	0.665936	0.778549	0.737525	0.053628	0.0578782	0.588076	0.628112	0.563699	0.0771915	0.635122	0.379881	0.673333	0.511218		0.0592187	0.0965435	0.0517534	0.0458815
cg16397884	CCNI2	0.581458	0.412539	0.0990139	0.109352	0.301766	0.322043	0.245714	0.149557	0.701674	0.549783	0.228496	0.109359	0.350495	0.664073	0.375982	0.46943	0.0878056	0.0812904	0.702637	0.66604	0.546826	0.619163	0.343267	0.690941	0.351691	0.656271	0.70767	0.558558	0.623262	0.664375	0.0738839	0.0645331	0.387664	0.517968	0.343732	0.0712416	0.438313	0.102645	0.556128	0.21518		0.0900033	0.0972836	0.089551	0.067827
cg00681103	CFLAR	0.671228	0.382807	0.0397935	0.0436333	0.415531	0.379582	0.31866	0.181254	0.665896	0.608388	0.233523	0.0406892	0.455135	0.830706	0.456333	0.543164	0.0453572	0.0209792	0.849305	0.801961	0.679707	0.817854	0.476259	0.787588	0.425536	0.700611	0.773934	0.647775	0.749041	0.763962	0.0359188	0.0481108	0.493399	0.435808	0.399193	0.0401524	0.599533	0.0648855	0.616933	0.259657		0.050172	0.0287429	0.0261854	0.0306968
cg02084834	CFLAR	0.578608	0.435691	0.0968079	0.0977411	0.425808	0.394677	0.391227	0.28347	0.547246	0.562337	0.359076	0.190104	0.457706	0.654148	0.433405	0.480754	0.131828	0.143164	0.659204	0.622569	0.581417	0.684235	0.492573	0.630515	0.448921	0.606605	0.621176	0.584258	0.628799	0.606174	0.118142	0.130732	0.468057	0.488386	0.447645	0.120935	0.517523	0.230773	0.551385	0.35053		0.135137	0.188057	0.148011	0.166212
cg08409074	CFLAR	0.522967	0.398996	0.0602141	0.0639947	0.367861	0.368918	0.325013	0.251057	0.537621	0.493467	0.286803	0.108519	0.39392	0.583556	0.421876	0.472182	0.0890546	0.0703484	0.62196	0.57807	0.523756	0.653747	0.416986	0.588791	0.40818	0.545446	0.561478	0.539029	0.54434	0.538394	0.0675776	0.0791884	0.43636	0.461384	0.401088	0.0666025	0.406524	0.164087	0.510468	0.311186		0.0678713	0.0770868	0.0776181	0.0837242
cg12049462	CFLAR	0.825117	0.502081	0.0385649	0.0414873	0.444964	0.416581	0.326142	0.176866	0.831573	0.755481	0.320244	0.0557041	0.52899	0.891767	0.57482	0.675783	0.0706391	0.0341374	0.929629	0.889824	0.837879	0.908864	0.60871	0.897107	0.564613	0.864849	0.913628	0.814979	0.885526	0.861753	0.0660937	0.0511358	0.590494	0.641728	0.554014	0.0423101	0.694694	0.0590076	0.779555	0.251811		0.0342001	0.0479684	0.0538967	0.0551108
cg12163952	CFLAR	0.590751	0.40002	0.0548845	0.0533199	0.388363	0.387406	0.353645	0.235709	0.507658	0.508771	0.296426	0.0896919	0.409968	0.635459	0.452773	0.510819	0.0914598	0.0707359	0.643488	0.608986	0.556658	0.708462	0.454528	0.641556	0.40599	0.59322	0.611916	0.595983	0.601061	0.567905	0.064046	0.0623261	0.441697	0.49446	0.399676	0.0670945	0.49892	0.112519	0.53049	0.303983		0.0816599	0.0541603	0.0838025	0.0657237
cg22304169	CFLAR	0.536488	0.411546	0.0630729	0.0700978	0.360238	0.368856	0.301895	0.199851	0.533938	0.48144	0.284745	0.0990945	0.381198	0.607234	0.42254	0.464476	0.0677384	0.102677	0.618896	0.570366	0.536042	0.659696	0.429715	0.609612	0.397804	0.545224	0.577053	0.552777	0.568846	0.561624	0.0699179	0.0835406	0.420006	0.468992	0.391142	0.0660174	0.458971	0.115096	0.517443	0.278202		0.0717068	0.0820434	0.0750615	0.0773964
cg25604994	CFLAR	0.541887	0.351137	0.0619192	0.0493781	0.341332	0.318348	0.282895	0.181481	0.518481	0.470587	0.250464	0.0693047	0.377477	0.645407	0.400374	0.441029	0.0627536	0.0781777	0.716292	0.588671	0.532183	0.716615	0.393471	0.650736	0.364461	0.563765	0.56773	0.578887	0.57065	0.544605	0.0740429	0.0861994	0.393297	0.445039	0.362412	0.0888928	0.41975	0.0819514	0.482089	0.250658		0.0576074	0.0701121	0.0758565	0.085989
cg26166004	CFLAR	0.515049	0.411804	0.0734514	0.0892172	0.365791	0.387997	0.331022	0.23845	0.522118	0.480101	0.294872	0.124103	0.389667	0.596231	0.433789	0.46463	0.10859	0.108469	0.615861	0.565846	0.517753	0.674715	0.429169	0.627516	0.40564	0.528882	0.552587	0.549675	0.55907	0.532666	0.0903144	0.0892253	0.421638	0.463637	0.402735	0.087064	0.461695	0.178888	0.505588	0.320384		0.113281	0.106502	0.0898618	0.0912307
cg09626894	CFTR	0.660556	0.443046	0.512642	0.323875	0.45449	0.423817	0.358555	0.289834	0.582979	0.722327	0.26748	0.0577052	0.52011	0.839302	0.511192	0.567883	0.0873025	0.0616203	0.893432	0.837028	0.644422	0.825292	0.602048	0.794129	0.495966	0.792169	0.814421	0.599457	0.834582	0.831888	0.0454438	0.0744252	0.556082	0.591328	0.579305	0.0906361	0.61223	0.161498	0.479292	0.411388		0.0673411	0.0549416	0.0733653	0.0720188
cg17204129	CFTR	0.592032	0.462504	0.46437	0.48269	0.48203	0.463733	0.375505	0.272137	0.629854	0.593676	0.332317	0.163256	0.475357	0.708011	0.488778	0.501875	0.315438	0.417644	0.681972	0.648115	0.565336	0.767027	0.558061	0.692172	0.454743	0.657268	0.671064	0.674272	0.678554	0.671466	0.111169	0.20624	0.47597	0.558984	0.504265	0.223851	0.506779	0.236332	0.529428	0.35765		0.224757	0.151442	0.217203	0.19317
cg17616554	CFTR	0.598222	0.409816	0.492224	0.493586	0.464909	0.440985	0.365278	0.286548	0.474323	0.570086	0.313873	0.133598	0.463769	0.727993	0.436108	0.406459	0.187609	0.282059	0.747978	0.622427	0.562357	0.765431	0.550576	0.759694	0.443804	0.592943	0.433234	0.645664	0.554602	0.555559	0.113402	0.140796	0.430783	0.562058	0.49907	0.159197	0.490113	0.199648	0.54353	0.364901		0.153492	0.102881	0.131078	0.154421
cg04935449	CLEC2L	0.416423	0.340118	0.383269	0.341424	0.503256	0.486037	0.464897	0.401031	0.536241	0.608044	0.290173	0.187318	0.543786	0.627508	0.492001	0.44372	0.152865	0.101404	0.6372	0.614838	0.515995	0.689642	0.429902	0.470278	0.534092	0.617554	0.647047	0.511787	0.536584	0.533919	0.191305	0.151086	0.419171	0.61026	0.395762	0.0949789	0.527044	0.3313	0.598129	0.492126		0.11042	0.131752	0.114658	0.0897396
cg08832906	CLEC2L	0.529597	0.379549	0.777163	0.650163	0.5262	0.480316	0.270427	0.156388	0.758815	0.766931	0.443694	0.0549239	0.592904	0.837342	0.592326	0.638466	0.0580039	0.0405574	0.868404	0.829475	0.554611	0.65314	0.468812	0.739735	0.592675	0.804601	0.594575	0.749385	0.662103	0.631697	0.0527876	0.0577026	0.470929	0.653003	0.541912	0.0456178	0.683873	0.296773	0.697499	0.481605		0.0407706	0.0479456	0.0430307	0.0468031
cg24318763	CLEC2L	0.588896	0.405444	0.690739	0.459087	0.441506	0.374749	0.357435	0.329448	0.689626	0.613277	0.318774	0.0726609	0.446617	0.7302	0.451113	0.513536	0.130857	0.0774823	0.804186	0.709296	0.563837	0.68367	0.556598	0.689061	0.413072	0.63126	0.798421	0.577583	0.590723	0.560836	0.288728	0.0739546	0.489093	0.533188	0.435147	0.0691788	0.426322	0.20807	0.557861	0.410967		0.0609396	0.0688389	0.0527796	0.0703014
cg00123104	CLSTN1	0.534294	0.391589	0.62712	0.510711	0.38403	0.38837	0.36593	0.396125	0.586799	0.548243	0.261887	0.155439	0.464835	0.641461	0.480437	0.478689	0.198902	0.201768	0.636099	0.621265	0.545271	0.724034	0.52308	0.674988	0.450959	0.542052	0.60428	0.66289	0.605942	0.572916	0.248035	0.218415	0.388887	0.577196	0.454861	0.197882	0.49525	0.190659	0.541448	0.368919		0.21885	0.151067	0.185033	0.189393
cg01800926	CLSTN1	0.659095	0.335373	0.575801	0.52455	0.451101	0.406149	0.453372	0.362008	0.824094	0.744245	0.29918	0.0954649	0.545049	0.81874	0.612593	0.65047	0.0992922	0.077798	0.874776	0.847971	0.715532	0.832374	0.623714	0.807386	0.485529	0.759409	0.833672	0.725019	0.809898	0.774638	0.0834773	0.108656	0.41637	0.659547	0.562008	0.120194	0.671203	0.158564	0.727878	0.424378		0.0979979	0.0906084	0.104488	0.0857538
cg23616100	CLSTN1	0.490892	0.338218	0.468402	0.374974	0.314367	0.257964	0.336723	0.353062	0.735436	0.643413	0.264703	0.0575694	0.485375	0.731938	0.4842	0.537719	0.0358957	0.0396671	0.715901	0.710169	0.58476	0.699031	0.508744	0.719427	0.441423	0.61715	0.718874	0.629369	0.752104	0.705662	0.114435	0.0431163	0.318268	0.534574	0.470226	0.0473445	0.574112	0.134744	0.592882	0.413266		0.0397674	0.0494278	0.0611295	0.0334351
cg24044762	CLSTN1	0.498193	0.286563	0.411473	0.390289	0.242561	0.285043	0.335745	0.294422	0.569832	0.530202	0.260445	0.110748	0.433734	0.65704	0.415575	0.459864	0.135455	0.188716	0.713768	0.658848	0.501248	0.623305	0.418167	0.633017	0.390769	0.530796	0.639075	0.529737	0.595349	0.533085	0.168302	0.0984225	0.366753	0.425414	0.400189	0.142643	0.468919	0.195674	0.49966	0.302848		0.116802	0.132779	0.114267	0.106908
cg24551579	CLSTN1	0.52168	0.388314	0.528875	0.478578	0.400056	0.359432	0.34195	0.296526	0.6704	0.524675	0.242627	0.0933906	0.455542	0.672746	0.453396	0.478825	0.0522457	0.0620767	0.734769	0.714534	0.513179	0.674538	0.455416	0.664137	0.429811	0.593613	0.676398	0.577312	0.762822	0.668551	0.16972	0.075992	0.396321	0.516572	0.428962	0.0757723	0.493986	0.175625	0.531193	0.377827		0.0685665	0.0677892	0.0855713	0.0793153
cg26985289	CLSTN1	0.543548	0.357762	0.520718	0.450943	0.367859	0.319245	0.380695	0.326078	0.706692	0.616624	0.2481	0.0635278	0.462614	0.744371	0.5083	0.538205	0.0602914	0.0456888	0.766788	0.764442	0.591158	0.722342	0.525976	0.727034	0.418966	0.629698	0.74837	0.61456	0.77165	0.673391	0.176889	0.0586187	0.398322	0.573547	0.457382	0.0450679	0.530638	0.158914	0.60083	0.394523		0.0628276	0.038516	0.0509362	0.0466923
cg27399414	CLSTN1	0.543866	0.302543	0.462395	0.407518	0.273239	0.303379	0.346705	0.306572	0.60937	0.593395	0.216524	0.0768978	0.450185	0.721096	0.47232	0.501737	0.0771275	0.0644179	0.75609	0.732937	0.515385	0.686055	0.471645	0.671827	0.42391	0.582267	0.680138	0.571277	0.664176	0.627908	0.145888	0.0768696	0.376401	0.469925	0.449325	0.0522622	0.519184	0.158325	0.581502	0.312125		0.0516547	0.0541468	0.0637414	0.0710359
cg06666025	CMTM2	0.678356	0.470069	0.731177	0.560554	0.466471	0.409559	0.375562	0.337832	0.64814	0.685413	0.478601	0.295908	0.580237	0.79798	0.623628	0.606184	0.230564	0.48633	0.83067	0.796436	0.692528	0.736745	0.411692	0.717041	0.539044	0.767201	0.783243	0.594998	0.763017	0.721067	0.512219	0.245337	0.460778	0.619842	0.491993	0.12206	0.651094	0.307896	0.571346	0.419936		0.137829	0.229145	0.18005	0.108696
cg07153665	CMTM2	0.583884	0.361577	0.641345	0.492579	0.317519	0.348642	0.290473	0.268108	0.581768	0.542661	0.34591	0.217805	0.441938	0.701747	0.480366	0.508377	0.4408	0.479181	0.72595	0.723265	0.478114	0.656096	0.162293	0.500416	0.402787	0.648255	0.689999	0.519956	0.406648	0.3513	0.364667	0.23131	0.362993	0.447507	0.357865	0.180625	0.517132	0.257003	0.521089	0.368431		0.175354	0.231843	0.192222	0.167472
cg08032924	CMTM2	0.695942	0.489801	0.659932	0.553417	0.479599	0.4363	0.480369	0.391183	0.658253	0.621782	0.497554	0.234123	0.578107	0.807509	0.592505	0.645242	0.125866	0.44622	0.843536	0.81058	0.597341	0.772369	0.496888	0.734605	0.558907	0.776519	0.760891	0.603623	0.654231	0.631511	0.152691	0.161043	0.496489	0.595332	0.534586	0.105222	0.624507	0.350495	0.67796	0.43696		0.153707	0.201139	0.206794	0.152499
cg16626067	CMTM2	0.747172	0.46441	0.794319	0.581151	0.530584	0.427322	0.372127	0.261062	0.689111	0.750114	0.459501	0.274316	0.643085	0.848342	0.496609	0.540558	0.341153	0.623654	0.844584	0.821607	0.693266	0.805606	0.500208	0.734896	0.560672	0.793055	0.816375	0.598534	0.825265	0.759685	0.53372	0.246407	0.34699	0.624617	0.522505	0.151854	0.694447	0.285685	0.411724	0.325528		0.154337	0.205889	0.176708	0.0970234
cg00611789	CMYA5	0.773026	0.577963	0.0511356	0.187344	0.431614	0.530141	0.458441	0.506607	0.873287	0.742249	0.450876	0.260152	0.536619	0.897103	0.557481	0.7164	0.437253	0.242319	0.95543	0.891507	0.679988	0.907034	0.659918	0.889187	0.516383	0.817474	0.925538	0.801211	0.883541	0.874615	0.337879	0.204093	0.780304	0.666222	0.587274	0.162948	0.59023	0.280474	0.868642	0.768843		0.113242	0.132633	0.163893	0.0918703
cg04154027	CMYA5	0.827924	0.666239	0.056126	0.229443	0.48605	0.596137	0.566877	0.602383	0.878233	0.79856	0.474212	0.279441	0.564209	0.898325	0.632138	0.765451	0.554174	0.290695	0.939637	0.894272	0.722894	0.89929	0.774727	0.936396	0.560363	0.866287	0.911817	0.80016	0.917982	0.938391	0.407458	0.199624	0.825335	0.752656	0.682948	0.264624	0.633037	0.262109	0.886352	0.813084		0.1401	0.199301	0.190921	0.128768
cg09655403	CMYA5	0.854289	0.70485	0.0550409	0.162605	0.47732	0.631233	0.539312	0.580794	0.886452	0.825981	0.496837	0.208604	0.567388	0.897131	0.632981	0.78471	0.508535	0.192172	0.920941	0.917233	0.7608	0.92483	0.815267	0.89355	0.598944	0.886189	0.909703	0.870945	0.870475	0.864324	0.367107	0.18805	0.829121	0.794288	0.731506	0.188332	0.597005	0.160946	0.928721	0.851504		0.132645	0.167938	0.178424	0.149515
cg11438310	CMYA5	0.565184	0.472786	0.12799	0.224547	0.358962	0.440609	0.399968	0.428341	0.572999	0.512082	0.373548	0.28268	0.418818	0.645036	0.470711	0.495164	0.403103	0.309179	0.670203	0.590001	0.537855	0.721876	0.463867	0.687372	0.433229	0.596383	0.612926	0.633779	0.595158	0.643178	0.32116	0.268984	0.510086	0.560983	0.437602	0.262788	0.490008	0.310771	0.584116	0.52734		0.204347	0.242232	0.241892	0.227211
cg15197065	CMYA5	0.731932	0.558015	0.0598496	0.191379	0.42957	0.509426	0.46832	0.523642	0.805389	0.738476	0.466561	0.243734	0.499431	0.837689	0.516061	0.661945	0.43659	0.25414	0.858308	0.862995	0.687807	0.86284	0.686379	0.808896	0.529815	0.805296	0.869842	0.738664	0.845382	0.815343	0.329855	0.189816	0.718887	0.656183	0.541022	0.216303	0.60588	0.238039	0.812252	0.644592		0.114102	0.22516	0.17822	0.134133
cg23279355	CMYA5	0.780784	0.580319	0.0562439	0.125326	0.438024	0.516299	0.476717	0.52139	0.829718	0.762725	0.404097	0.237142	0.506264	0.879098	0.570485	0.726942	0.458467	0.200553	0.914316	0.862179	0.695595	0.894178	0.764472	0.866935	0.534953	0.825172	0.903263	0.774733	0.888982	0.912181	0.304957	0.146648	0.77342	0.70956	0.581311	0.177067	0.559762	0.129499	0.847389	0.770567		0.0873969	0.115081	0.126176	0.0828786
cg19370054	CNGA3	0.514549	0.385144	0.120851	0.100557	0.335281	0.348855	0.282138	0.24381	0.5086	0.464487	0.318396	0.2026	0.369714	0.620108	0.395252	0.418225	0.168244	0.350764	0.693355	0.54025	0.487072	0.641597	0.407118	0.612885	0.384198	0.556311	0.578085	0.570014	0.542047	0.522826	0.243513	0.165671	0.385717	0.501274	0.3402	0.140078	0.375188	0.230063	0.467097	0.293028		0.150323	0.207841	0.189059	0.105494
cg21488538	CNGA3	0.753377	0.505845	0.050377	0.044112	0.443956	0.404551	0.348563	0.181424	0.808126	0.688588	0.366676	0.138755	0.491736	0.849859	0.538641	0.677799	0.179272	0.464141	0.903976	0.855535	0.679334	0.857126	0.594129	0.899541	0.490107	0.789608	0.856585	0.681975	0.840618	0.77508	0.31391	0.0967513	0.581208	0.651021	0.534304	0.0812731	0.619829	0.192416	0.679706	0.344012		0.0695825	0.121277	0.108474	0.0516784
cg25045746	CNGA3	0.636339	0.326332	0.0344446	0.0368598	0.202514	0.265613	0.269196	0.197188	0.683794	0.568783	0.267481	0.0637187	0.395611	0.68891	0.404576	0.505805	0.0617461	0.0368039	0.764929	0.681574	0.543654	0.653374	0.312935	0.63274	0.29793	0.622814	0.699368	0.568301	0.69719	0.65445	0.0453949	0.0419115	0.292801	0.388898	0.379946	0.0600517	0.357232	0.0805974	0.551454	0.321935		0.0304773	0.0440698	0.056089	0.0445935
cg08125719	CNTN2	0.568222	0.431994	0.626142	0.475226	0.435223	0.405399	0.340337	0.272546	0.428871	0.489903	0.373333	0.035558	0.420502	0.686923	0.47895	0.509006	0.0404702	0.0268688	0.759398	0.694138	0.572576	0.657315	0.471611	0.712168	0.429569	0.667267	0.719192	0.561191	0.693123	0.621809	0.0277894	0.0306999	0.460051	0.521791	0.438766	0.0220723	0.553328	0.173029	0.557436	0.373734		0.0278327	0.0272071	0.0432616	0.0304521
cg12269394	CNTN2	0.63197	0.365105	0.709689	0.448821	0.311531	0.25636	0.271833	0.191267	0.396378	0.305094	0.266594	0.149581	0.319986	0.52666	0.390387	0.453948	0.1351	0.115168	0.606433	0.671544	0.544041	0.713023	0.444415	0.657336	0.35037	0.693375	0.630518	0.550865	0.649431	0.642656	0.141015	0.139684	0.369905	0.565619	0.336458	0.138281	0.459287	0.168203	0.515021	0.31162		0.16014	0.16568	0.171505	0.131032
cg17860158	CNTN2	0.570847	0.479347	0.566114	0.514467	0.449231	0.456973	0.398233	0.311268	0.509321	0.53152	0.402604	0.147563	0.483028	0.61369	0.498389	0.528034	0.257649	0.144491	0.62497	0.601237	0.568142	0.598556	0.494656	0.630551	0.363073	0.621308	0.593272	0.601298	0.589082	0.598831	0.137825	0.130488	0.505305	0.552595	0.491275	0.135812	0.52622	0.23746	0.554156	0.425687		0.142065	0.192817	0.147926	0.144965
cg00090619	COL11A2	0.761341	0.601244	0.230897	0.215086	0.596329	0.536326	0.435356	0.357113	0.801068	0.803168	0.47732	0.158372	0.614582	0.746327	0.582522	0.695362	0.128875	0.203183	0.817451	0.818144	0.703112	0.547795	0.598612	0.799731	0.449381	0.74974	0.840021	0.685112	0.826652	0.771296	0.133178	0.155568	0.564677	0.442105	0.662945	0.14825	0.707833	0.162507	0.683437	0.314853		0.203248	0.1264	0.15857	0.154709
cg01243297	COL11A2	0.771894	0.538931	0.108208	0.0969713	0.485922	0.380514	0.368226	0.263498	0.815344	0.805699	0.41926	0.0971317	0.548875	0.828938	0.472182	0.551075	0.0918552	0.16075	0.822099	0.870905	0.731751	0.404548	0.541656	0.774629	0.375257	0.640808	0.828026	0.621648	0.754973	0.702521	0.0785889	0.0946593	0.381461	0.197414	0.67779	0.0914185	0.449496	0.0769841	0.669	0.229459		0.116775	0.0774605	0.0907201	0.0688411
cg04770813	COL11A2	0.778229	0.613953	0.109278	0.150597	0.565435	0.447381	0.393624	0.236475	0.829743	0.786127	0.384013	0.102142	0.600766	0.85761	0.601882	0.667701	0.0523426	0.144077	0.890371	0.891607	0.756007	0.489578	0.584299	0.813798	0.472902	0.768157	0.84007	0.594989	0.850541	0.793326	0.065749	0.119482	0.499972	0.34858	0.661696	0.124438	0.555032	0.0848813	0.733554	0.215475		0.128439	0.082368	0.110705	0.0862565
cg13586420	COL11A2	0.720106	0.537496	0.0696551	0.103544	0.472956	0.386925	0.385148	0.251827	0.772516	0.736551	0.381565	0.10353	0.487131	0.828642	0.536141	0.634758	0.05356	0.0753878	0.83001	0.836064	0.668743	0.352207	0.536739	0.799173	0.423495	0.677386	0.796029	0.563893	0.785622	0.796136	0.0453813	0.0802471	0.44557	0.261882	0.565452	0.0665238	0.604484	0.136252	0.660931	0.243425		0.0993703	0.0746873	0.0876178	0.0667176
cg03064592	COL21A1	0.549618	0.284736	0.202825	0.167443	0.330617	0.286294	0.313079	0.300331	0.673202	0.603554	0.320388	0.151635	0.432925	0.816334	0.439551	0.545446	0.142794	0.12295	0.812947	0.744123	0.65659	0.728591	0.495147	0.739212	0.389356	0.678088	0.752042	0.633067	0.782308	0.662591	0.164686	0.114306	0.392555	0.470021	0.403139	0.193898	0.530762	0.187043	0.620253	0.392382		0.162811	0.131854	0.15892	0.187777
cg05950711	COL21A1	0.468348	0.32786	0.128544	0.109439	0.372874	0.310826	0.29527	0.258606	0.667225	0.509017	0.301939	0.155101	0.387843	0.729495	0.443469	0.505731	0.156997	0.116982	0.771949	0.714192	0.550376	0.660982	0.444531	0.679601	0.401285	0.65743	0.71934	0.590231	0.729141	0.648857	0.169652	0.139358	0.418546	0.511182	0.356753	0.138504	0.491864	0.201705	0.5702	0.332982		0.159342	0.114942	0.16528	0.15119
cg11386080	COL21A1	0.498172	0.41481	0.254731	0.192432	0.416226	0.390998	0.404017	0.32351	0.582685	0.556352	0.383277	0.209272	0.460316	0.645923	0.474659	0.526166	0.308795	0.189661	0.649976	0.606889	0.587464	0.706516	0.524224	0.646313	0.466467	0.608608	0.603736	0.639134	0.590718	0.603344	0.215156	0.189291	0.493455	0.561897	0.454391	0.174784	0.522873	0.287484	0.572275	0.428478		0.164951	0.206233	0.178636	0.16627
cg13830624	COL21A1	0.327965	0.20586	0.147185	0.1128	0.355549	0.379638	0.355612	0.322443	0.610023	0.568518	0.386665	0.138677	0.462222	0.641926	0.499344	0.553273	0.140245	0.164779	0.647204	0.618817	0.588584	0.686996	0.508621	0.630939	0.484018	0.632859	0.628698	0.616975	0.475709	0.482867	0.124631	0.105565	0.371347	0.45537	0.448676	0.100334	0.539773	0.265916	0.576366	0.431551		0.114153	0.111953	0.144587	0.109102
cg18186394	COL9A2	0.4862	0.368118	0.600033	0.469784	0.378003	0.368816	0.251808	0.297274	0.680269	0.527547	0.330507	0.222793	0.319244	0.786286	0.473164	0.539445	0.186704	0.0814155	0.820112	0.751115	0.544096	0.671065	0.565944	0.760308	0.378252	0.655385	0.79847	0.571419	0.713826	0.586525	0.342882	0.0821408	0.452141	0.528907	0.334959	0.0697257	0.511747	0.197482	0.619626	0.362325		0.121222	0.173975	0.105868	0.0738548
cg23847109	COL9A2	0.723081	0.528584	0.322669	0.170732	0.525876	0.504176	0.496032	0.469178	0.821914	0.728659	0.439678	0.0686169	0.568615	0.850755	0.636397	0.678895	0.086384	0.0367627	0.926388	0.843953	0.68708	0.811487	0.70092	0.873497	0.58194	0.797128	0.868929	0.743064	0.841861	0.800482	0.062365	0.0347349	0.550009	0.469338	0.598348	0.0355023	0.624714	0.300479	0.777243	0.543349		0.0354418	0.0398942	0.0414158	0.0360457
cg26011014	COL9A2	0.548665	0.207512	0.485126	0.234794	0.429981	0.350099	0.356566	0.209821	0.775958	0.673674	0.259839	0.0464714	0.507004	0.832081	0.532071	0.52216	0.0481322	0.0360328	0.87302	0.80619	0.668797	0.771401	0.414343	0.666271	0.511466	0.798124	0.825119	0.694211	0.884712	0.837864	0.0884448	0.0282712	0.190377	0.15696	0.502372	0.0418922	0.42413	0.0876967	0.758531	0.304057		0.0358737	0.0337935	0.0555197	0.0416235
cg01465169	CORO6	0.599681	0.436783	0.347337	0.252103	0.433105	0.426921	0.390294	0.323976	0.674047	0.583742	0.386346	0.153366	0.391481	0.660371	0.505446	0.55232	0.035174	0.0387808	0.777766	0.699371	0.576243	0.656698	0.467478	0.69508	0.467998	0.676093	0.727764	0.570861	0.722809	0.637429	0.0508739	0.0585653	0.489257	0.535227	0.394905	0.056729	0.560644	0.211435	0.565218	0.391211		0.090425	0.0904765	0.118845	0.069116
cg13757826	CORO6	0.574641	0.407644	0.146379	0.134225	0.35768	0.358266	0.28796	0.195903	0.636895	0.511922	0.282993	0.105467	0.374001	0.684865	0.44875	0.486826	0.0399555	0.0434865	0.795674	0.664763	0.509012	0.664568	0.398187	0.639267	0.342486	0.594799	0.706978	0.523417	0.403428	0.390888	0.0452166	0.0400238	0.366696	0.496142	0.392012	0.0425822	0.487539	0.103613	0.510658	0.294491		0.0416356	0.0672182	0.0664812	0.043661
cg27413732	CORO6	0.601054	0.522119	0.320765	0.226388	0.494281	0.484396	0.459084	0.407916	0.600844	0.561794	0.467365	0.20735	0.510312	0.636214	0.517988	0.558606	0.233154	0.170729	0.649124	0.624357	0.582158	0.679032	0.52609	0.630051	0.497478	0.611936	0.617361	0.607201	0.615516	0.608298	0.129478	0.133017	0.529677	0.587365	0.500853	0.112751	0.551267	0.365062	0.573183	0.465541		0.175181	0.191141	0.205562	0.16322
cg04048250	CPLX1	0.648985	0.515943	0.490361	0.436408	0.510653	0.526386	0.488857	0.433478	0.743963	0.670977	0.463467	0.0321391	0.556956	0.752431	0.563117	0.586351	0.0519082	0.0233454	0.846069	0.752148	0.646073	0.743286	0.568506	0.749537	0.537298	0.720869	0.769886	0.646802	0.765174	0.71386	0.0301422	0.0260414	0.566345	0.565768	0.553824	0.0202259	0.604786	0.267626	0.653201	0.508561		0.0248247	0.0236642	0.0269442	0.0265449
cg12792086	CPLX1	0.680683	0.495251	0.309506	0.179409	0.520097	0.379887	0.407007	0.350533	0.693384	0.734539	0.354333	0.135036	0.514979	0.616312	0.503101	0.616643	0.168775	0.118578	0.824886	0.794216	0.699796	0.799751	0.530268	0.779025	0.467015	0.767207	0.804093	0.781095	0.751926	0.741025	0.16939	0.121191	0.595211	0.702229	0.446598	0.187816	0.547398	0.171632	0.581055	0.308628		0.189109	0.125277	0.180201	0.146437
cg17128947	CPLX1	0.745568	0.562167	0.247844	0.16051	0.513703	0.533536	0.416914	0.368526	0.832125	0.753731	0.434219	0.144941	0.534836	0.86016	0.620911	0.688832	0.122867	0.0764858	0.913442	0.8698	0.717389	0.849849	0.60463	0.858117	0.545331	0.835563	0.88022	0.69779	0.861591	0.841141	0.25981	0.107415	0.602245	0.68276	0.528869	0.0603388	0.67578	0.267445	0.699505	0.448344		0.123048	0.221099	0.153392	0.139451
cg18638914	CPLX1	0.641198	0.404862	0.0660747	0.0634303	0.411814	0.363237	0.267699	0.155491	0.751066	0.653401	0.262486	0.0586714	0.456713	0.742526	0.523456	0.583525	0.0489298	0.0535325	0.686117	0.615301	0.640326	0.729355	0.504777	0.716484	0.408548	0.741178	0.711672	0.639351	0.771705	0.674303	0.247577	0.05803	0.480601	0.583013	0.455324	0.0374851	0.577238	0.0949697	0.617841	0.311512		0.0570155	0.0790345	0.0637088	0.0608506
cg27651229	CPLX1	0.513185	0.423853	0.322902	0.174783	0.40252	0.391119	0.360165	0.308539	0.546278	0.511827	0.362395	0.220872	0.436808	0.609296	0.463358	0.486502	0.182907	0.304714	0.640148	0.581391	0.539366	0.662929	0.456327	0.592535	0.407946	0.582676	0.596861	0.564818	0.583766	0.560421	0.181224	0.205189	0.456255	0.526099	0.408333	0.184439	0.47606	0.266268	0.514281	0.375426		0.159506	0.2267	0.175249	0.211921
cg01963134	CPNE8	0.767573	0.585753	0.271932	0.0705608	0.547381	0.535099	0.502857	0.399405	0.80174	0.722829	0.468992	0.0950227	0.579295	0.824103	0.598052	0.659349	0.0510936	0.0671547	0.909272	0.839077	0.707896	0.815751	0.606461	0.823787	0.556271	0.790452	0.839975	0.668996	0.84043	0.828835	0.243376	0.0714747	0.587666	0.679748	0.591364	0.0660125	0.596204	0.151226	0.707551	0.464206		0.0525056	0.0630443	0.0710898	0.0402369
cg05124129	CPNE8	0.56421	0.472941	0.48826	0.441059	0.450562	0.459451	0.411369	0.377526	0.609682	0.564204	0.454687	0.137581	0.487742	0.634223	0.458446	0.50948	0.0991863	0.122393	0.732366	0.655138	0.558449	0.660398	0.491496	0.644617	0.494669	0.603494	0.658743	0.566773	0.64127	0.594687	0.287044	0.109076	0.502119	0.541979	0.47576	0.0743337	0.51177	0.224368	0.540926	0.39815		0.0559239	0.0653809	0.0486618	0.0428867
cg13509195	CPNE8	0.656297	0.448712	0.541494	0.466971	0.398051	0.38255	0.377267	0.236493	0.707101	0.628464	0.389334	0.035936	0.498235	0.762154	0.525321	0.598121	0.0527377	0.0437555	0.848974	0.773139	0.63767	0.770593	0.491569	0.792968	0.467504	0.674354	0.757559	0.625896	0.725952	0.669952	0.161352	0.0447231	0.396841	0.560533	0.456639	0.0432197	0.495881	0.0655329	0.610955	0.360414		0.0329761	0.0363918	0.0376611	0.0388457
cg13603508	CPNE8	0.645902	0.53592	0.155264	0.128495	0.414831	0.497802	0.457129	0.395095	0.728687	0.643976	0.457364	0.186235	0.533606	0.780354	0.573866	0.609857	0.0813836	0.0733756	0.85687	0.789573	0.665366	0.776431	0.557027	0.767111	0.458081	0.613637	0.77298	0.618115	0.705407	0.654184	0.165	0.122475	0.550649	0.607408	0.531115	0.115857	0.555179	0.274323	0.626753	0.455877		0.0962452	0.0754699	0.0968873	0.0869861
cg21784036	CPNE8	0.621584	0.445278	0.514224	0.461171	0.442029	0.411398	0.386358	0.275511	0.696761	0.601468	0.412322	0.0505952	0.48996	0.738689	0.495352	0.540509	0.0515151	0.0444721	0.827078	0.743077	0.644028	0.726502	0.519033	0.760437	0.447022	0.660173	0.74721	0.570922	0.77725	0.735955	0.154991	0.0420437	0.452924	0.584535	0.446104	0.0476846	0.519745	0.117128	0.619029	0.357938		0.0460677	0.040094	0.040569	0.0480109
cg23495733	CPNE8	0.658909	0.453359	0.457287	0.363867	0.456401	0.440166	0.36328	0.25379	0.677579	0.621421	0.338954	0.242612	0.431233	0.717186	0.457066	0.57871	0.0286966	0.371819	0.8089	0.756482	0.614	0.734857	0.437206	0.656182	0.475138	0.726188	0.751348	0.573538	0.746993	0.690603	0.11134	0.141491	0.450619	0.534256	0.39204	0.152683	0.48476	0.116435	0.569161	0.299277		0.165905	0.141967	0.158869	0.155919
cg24182470	CPNE8	0.549027	0.293548	0.11767	0.0716382	0.340778	0.38555	0.409031	0.306879	0.669664	0.586317	0.390707	0.0391483	0.495103	0.672384	0.526296	0.593015	0.0434303	0.0468264	0.87303	0.795585	0.63003	0.577722	0.325238	0.509784	0.446547	0.563424	0.666892	0.636152	0.795969	0.722841	0.0718047	0.0434823	0.435979	0.588881	0.443634	0.0503892	0.438607	0.0435783	0.656247	0.374515		0.0469025	0.0421309	0.0386328	0.0305194
cg26510017	CPNE8	0.622756	0.500692	0.458883	0.193963	0.467465	0.470619	0.432046	0.395557	0.717772	0.634332	0.446255	0.138149	0.547035	0.734468	0.496964	0.594778	0.16344	0.191207	0.801108	0.76063	0.597615	0.656434	0.522911	0.721196	0.508395	0.713201	0.753357	0.590003	0.752481	0.699437	0.292613	0.163118	0.546247	0.612881	0.508774	0.161948	0.533226	0.266995	0.642912	0.439672		0.173969	0.177042	0.160925	0.162268
cg01862418	CRIP1	0.564306	0.385968	0.261074	0.193391	0.332904	0.361504	0.329301	0.251171	0.600205	0.518563	0.286632	0.115824	0.42172	0.632623	0.461131	0.49611	0.103939	0.101238	0.592805	0.54043	0.579825	0.670898	0.478878	0.622051	0.406418	0.590812	0.595672	0.591232	0.591358	0.574024	0.0937456	0.144894	0.403485	0.230613	0.40673	0.120922	0.499625	0.238248	0.54914	0.305782		0.13173	0.162104	0.128535	0.0945803
cg04411625	CRIP1	0.567525	0.437426	0.240832	0.203175	0.373485	0.414824	0.362266	0.249121	0.516629	0.507605	0.293978	0.149315	0.437818	0.614399	0.452842	0.509062	0.109289	0.180607	0.574347	0.534488	0.574636	0.665581	0.477385	0.624358	0.432172	0.5851	0.595962	0.588188	0.586282	0.575421	0.120986	0.172596	0.340119	0.369139	0.418264	0.137057	0.507864	0.259978	0.544101	0.335391		0.149164	0.168756	0.149869	0.141345
cg23703963	CRIP1	0.674298	0.475527	0.410523	0.310553	0.405978	0.42912	0.373296	0.238725	0.733595	0.624257	0.310346	0.142701	0.461485	0.755925	0.532455	0.590275	0.0703944	0.279513	0.76526	0.711366	0.638546	0.705213	0.519333	0.771685	0.495393	0.718678	0.766724	0.625524	0.777155	0.715018	0.165368	0.208842	0.492898	0.490332	0.450275	0.14122	0.593065	0.288731	0.640588	0.352583		0.155138	0.200697	0.175429	0.0929887
cg03787864	CYBA	0.817059	0.539899	0.880586	0.584957	0.555872	0.569328	0.427663	0.221131	0.775176	0.804198	0.364909	0.127423	0.73957	0.89039	0.681472	0.746744	0.081947	0.663776	0.904612	0.879607	0.806423	0.854545	0.432942	0.821686	0.670857	0.826873	0.876064	0.749639	0.884988	0.875725	0.435432	0.53201	0.58931	0.765281	0.611146	0.166401	0.762094	0.19108	0.770697	0.441811		0.129116	0.109018	0.193388	0.152682
cg05744675	CYBA	0.721527	0.520052	0.7163	0.526552	0.503543	0.471825	0.41265	0.233841	0.734832	0.685173	0.296422	0.144392	0.544506	0.801228	0.614252	0.665723	0.0980055	0.255229	0.860244	0.852776	0.73555	0.777684	0.279652	0.678814	0.517144	0.792284	0.689265	0.519687	0.806803	0.77735	0.281643	0.441692	0.519316	0.634727	0.559866	0.149468	0.673016	0.251787	0.650607	0.358872		0.147022	0.148523	0.245502	0.203121
cg08177833	CYBA	0.653845	0.442451	0.643528	0.518045	0.471637	0.423049	0.346779	0.288174	0.657931	0.668093	0.325145	0.121156	0.546279	0.714677	0.459027	0.42873	0.087651	0.393011	0.707361	0.662553	0.674776	0.700538	0.305672	0.498379	0.534783	0.732077	0.79156	0.609778	0.773926	0.717271	0.20774	0.356248	0.506822	0.609217	0.488009	0.175152	0.614001	0.227366	0.64723	0.427738		0.146512	0.138629	0.211475	0.163398
cg02916102	CYP11A1	0.598165	0.433377	0.220129	0.285024	0.344418	0.375571	0.375121	0.314791	0.6526	0.560955	0.409006	0.106727	0.471587	0.639022	0.504075	0.567991	0.0725294	0.0180927	0.785051	0.696748	0.509382	0.644903	0.486333	0.672182	0.282535	0.611621	0.702553	0.585338	0.65212	0.487782	0.0937079	0.0638071	0.512687	0.606582	0.31898	0.0376659	0.449108	0.166386	0.557039	0.382708		0.073	0.099098	0.0984038	0.0540671
cg09490603	CYP11A1	0.641362	0.491584	0.512486	0.476079	0.425168	0.456764	0.34105	0.166438	0.710494	0.67485	0.391443	0.222044	0.425792	0.740167	0.51472	0.590816	0.0551219	0.153729	0.777927	0.760101	0.634135	0.595118	0.478225	0.711197	0.520914	0.6986	0.741849	0.522142	0.717706	0.735884	0.12066	0.155136	0.504496	0.68081	0.305012	0.096281	0.493879	0.175962	0.610429	0.341765		0.165818	0.151953	0.181476	0.155959
cg14855334	CYP11A1	0.590712	0.351258	0.111977	0.127608	0.311901	0.288867	0.308953	0.198344	0.649359	0.599929	0.244041	0.0525552	0.407168	0.74632	0.394349	0.510114	0.0314419	0.0295515	0.761962	0.707819	0.589663	0.711414	0.398658	0.716195	0.420055	0.620772	0.743545	0.55989	0.727203	0.681231	0.055719	0.0534803	0.372292	0.634435	0.262094	0.0295135	0.408952	0.0632672	0.548056	0.233311		0.0480062	0.0590113	0.0450505	0.0705201
cg16332610	CYP11A1	0.615605	0.445838	0.281511	0.329461	0.472182	0.406556	0.450096	0.375191	0.615613	0.580913	0.417086	0.198795	0.5179	0.648545	0.494553	0.555996	0.126669	0.210623	0.701717	0.616917	0.548252	0.718617	0.521865	0.674799	0.503307	0.628904	0.612551	0.640332	0.610492	0.61276	0.108584	0.210886	0.489096	0.558925	0.392724	0.202658	0.422586	0.200863	0.577119	0.409273		0.205181	0.226111	0.167558	0.184722
cg05140648	DDN	0.569927	0.436846	0.318272	0.350065	0.418476	0.397693	0.257844	0.208967	0.552138	0.515615	0.30648	0.176778	0.46214	0.630401	0.463647	0.519409	0.121947	0.134256	0.64002	0.594295	0.552061	0.716739	0.50259	0.640874	0.425531	0.610487	0.614393	0.591172	0.573688	0.598165	0.110933	0.131755	0.396148	0.412244	0.410943	0.104082	0.448117	0.192822	0.483032	0.333063		0.118839	0.154802	0.144125	0.123493
cg08992759	DDN	0.533961	0.440504	0.397691	0.308222	0.418424	0.365123	0.390282	0.275044	0.555108	0.524402	0.351905	0.133348	0.419108	0.585051	0.453036	0.491808	0.147001	0.157942	0.581469	0.564838	0.527963	0.647878	0.461745	0.573805	0.423363	0.56498	0.579557	0.552759	0.561688	0.556464	0.146831	0.135642	0.350984	0.396267	0.425999	0.14849	0.463088	0.219132	0.489202	0.33238		0.1319	0.164554	0.12409	0.142906
cg14121142	DDN	0.678092	0.576493	0.337811	0.471592	0.498587	0.470629	0.460641	0.287463	0.746197	0.663608	0.465262	0.204324	0.544943	0.809904	0.574648	0.643357	0.0758242	0.239432	0.8603	0.846876	0.67526	0.769893	0.579248	0.77153	0.396995	0.776403	0.813332	0.602324	0.821879	0.785957	0.153558	0.0853516	0.569236	0.5427	0.409512	0.0819731	0.568202	0.245223	0.612343	0.252973		0.100161	0.143462	0.175807	0.0971045
cg02302582	DKK1	0.682253	0.366717	0.0833385	0.0749699	0.405891	0.349273	0.310809	0.218964	0.757175	0.631643	0.278414	0.0642065	0.424881	0.793095	0.479005	0.567874	0.078862	0.04474	0.87661	0.819579	0.661564	0.76559	0.366155	0.451413	0.435661	0.739743	0.796263	0.611916	0.8049	0.72663	0.0634306	0.0884687	0.463323	0.545304	0.412373	0.0936213	0.561382	0.104635	0.64615	0.386707		0.0777329	0.0848172	0.0721179	0.0656544
cg08812555	DKK1	0.65398	0.514199	0.640806	0.491277	0.447736	0.460191	0.390194	0.302664	0.72001	0.585312	0.35667	0.048798	0.487626	0.774898	0.501801	0.597437	0.0587658	0.0454124	0.840326	0.778287	0.558513	0.741947	0.436335	0.690467	0.406362	0.44572	0.655121	0.552701	0.783942	0.721856	0.431971	0.056878	0.542187	0.574709	0.501733	0.0685025	0.57827	0.161168	0.305567	0.273489		0.0380758	0.0493331	0.0401051	0.0353845
cg11988964	DKK1	0.830755	0.493031	0.12033	0.112196	0.495103	0.393531	0.403061	0.277251	0.87456	0.776957	0.318468	0.0386534	0.590666	0.918262	0.65233	0.739962	0.0631207	0.0334944	0.923365	0.898431	0.844441	0.897194	0.400012	0.516202	0.428084	0.865196	0.914057	0.774939	0.905238	0.884631	0.054857	0.0502775	0.634508	0.756159	0.544266	0.048555	0.750733	0.0979474	0.84752	0.380255		0.0513921	0.0509405	0.0606483	0.0412678
cg12621514	DKK1	0.58012	0.411002	0.306075	0.383806	0.420883	0.438642	0.357009	0.286447	0.545481	0.527465	0.334354	0.197497	0.439251	0.652515	0.46504	0.510921	0.0878829	0.119175	0.651511	0.614312	0.565842	0.727668	0.484899	0.64884	0.434196	0.613939	0.60793	0.629327	0.593387	0.603782	0.153031	0.233601	0.478663	0.558456	0.426063	0.207385	0.503419	0.267924	0.535463	0.340497		0.198815	0.177877	0.20517	0.210621
cg25158147	DKK1	0.58606	0.350064	0.14462	0.087031	0.377946	0.350971	0.341325	0.236891	0.583781	0.503753	0.314779	0.10239	0.423804	0.660846	0.453149	0.486637	0.0762879	0.0892442	0.679291	0.622688	0.573468	0.684564	0.338212	0.44591	0.428752	0.535299	0.603163	0.608141	0.616376	0.604492	0.0944453	0.10065	0.445413	0.538086	0.37526	0.105802	0.501311	0.166373	0.541169	0.356276		0.107098	0.0839444	0.0982594	0.111688
cg00114029	DLGAP3	0.635539	0.479819	0.405027	0.397786	0.505177	0.478863	0.45491	0.37109	0.745267	0.665622	0.414237	0.233754	0.502032	0.760486	0.556286	0.641365	0.0571623	0.0549133	0.834878	0.77728	0.646695	0.740996	0.568272	0.75142	0.542594	0.726223	0.802842	0.629821	0.783001	0.73222	0.0719084	0.0835293	0.549962	0.618622	0.523357	0.122339	0.605115	0.34848	0.656451	0.482478		0.142432	0.136568	0.186196	0.185938
cg03603977	DLGAP3	0.365848	0.0765147	0.0160548	0.0243273	0.0603905	0.146384	0.181436	0.162784	0.651949	0.682313	0.153967	0.0245765	0.436239	0.777233	0.501301	0.596431	0.0243055	0.02814	0.897012	0.83147	0.687707	0.769282	0.354484	0.825509	0.363771	0.719382	0.644876	0.614066	0.799574	0.720797	0.0195818	0.02712	0.322357	0.53291	0.257133	0.0293788	0.510953	0.0693188	0.702729	0.251103		0.0244213	0.019642	0.0324082	0.0331839
cg03888579	DLGAP3	0.609371	0.426834	0.0442852	0.0444688	0.470777	0.432781	0.44255	0.364554	0.73317	0.638217	0.319058	0.0476937	0.493264	0.719273	0.540851	0.598115	0.0903172	0.077745	0.807851	0.724677	0.603007	0.703766	0.532898	0.722594	0.514829	0.719682	0.771518	0.625078	0.730079	0.666177	0.0429781	0.0611809	0.540956	0.592281	0.539057	0.0368862	0.596583	0.295902	0.630086	0.505903		0.0605598	0.0504816	0.0493404	0.0502668
cg26228266	DLGAP3	0.748665	0.574456	0.378006	0.408432	0.540732	0.530155	0.511877	0.410981	0.826946	0.723262	0.45642	0.187519	0.602206	0.816147	0.663754	0.726348	0.0423418	0.0546291	0.893712	0.802186	0.725269	0.851814	0.645939	0.830358	0.616304	0.823819	0.867575	0.748041	0.847665	0.823297	0.114371	0.0477098	0.630289	0.71917	0.616167	0.0692932	0.718328	0.369631	0.74484	0.579461		0.132205	0.097682	0.146922	0.16928
cg09607276	DRD4	0.674731	0.540045	0.190596	0.391378	0.524259	0.505693	0.465309	0.360623	0.720698	0.665914	0.412815	0.230728	0.448166	0.655713	0.468666	0.532822	0.0558278	0.0655222	0.817793	0.769023	0.55146	0.634938	0.512144	0.69687	0.496464	0.719057	0.738243	0.541041	0.731905	0.67089	0.0673654	0.0557525	0.049985	0.131967	0.513059	0.0780907	0.622512	0.315624	0.583859	0.352014		0.132884	0.213989	0.15035	0.137734
cg15861585	DRD4	0.630132	0.501341	0.421379	0.420139	0.52706	0.497568	0.461145	0.429113	0.720589	0.665335	0.432239	0.26001	0.448423	0.673477	0.451684	0.508331	0.0732085	0.0649119	0.811031	0.733253	0.588967	0.670527	0.567794	0.702584	0.523807	0.682891	0.748531	0.576798	0.727851	0.66067	0.083098	0.0564991	0.318917	0.554887	0.513008	0.0791422	0.630897	0.359382	0.602056	0.412283		0.0799652	0.218115	0.109424	0.0844275
cg23501406	DRD4	0.613302	0.483122	0.241812	0.232566	0.475505	0.472774	0.476963	0.382908	0.674226	0.620122	0.4057	0.277468	0.389463	0.616697	0.440302	0.466394	0.0669216	0.0500185	0.75758	0.667931	0.551418	0.596208	0.510238	0.65604	0.498107	0.661203	0.696608	0.539949	0.662577	0.622058	0.089893	0.0642164	0.356827	0.567975	0.500639	0.095438	0.57077	0.308508	0.577912	0.319002		0.119678	0.215893	0.131401	0.132704
cg03017520	DSC3	0.821885	0.636974	0.802669	0.668841	0.522959	0.481502	0.286618	0.17796	0.842468	0.819334	0.279814	0.245746	0.556766	0.871182	0.627833	0.787114	0.262321	0.0923153	0.934254	0.835137	0.803808	0.890114	0.484804	0.907973	0.561476	0.82266	0.872984	0.641198	0.876555	0.856183	0.526339	0.133767	0.646503	0.745627	0.512889	0.11876	0.77167	0.281606	0.754008	0.48835		0.161815	0.138802	0.158266	0.106374
cg14631834	DSC3	0.659257	0.401517	0.676635	0.520987	0.387991	0.348789	0.22933	0.246193	0.705594	0.661417	0.17893	0.0893294	0.419142	0.745182	0.456601	0.522266	0.280881	0.225488	0.827151	0.675058	0.616326	0.749516	0.504846	0.77099	0.412669	0.69283	0.720016	0.600141	0.738593	0.695606	0.371328	0.0916939	0.475255	0.542876	0.404442	0.0919643	0.571581	0.147224	0.583605	0.333119		0.0590314	0.106889	0.0897418	0.0614686
cg15439862	DSC3	0.568337	0.439364	0.649829	0.58859	0.467265	0.441205	0.36076	0.376135	0.416244	0.519597	0.376424	0.223678	0.537258	0.639109	0.502043	0.519945	0.45257	0.485085	0.474402	0.59429	0.562808	0.697115	0.557465	0.647252	0.521871	0.631071	0.468758	0.63646	0.59232	0.562059	0.532116	0.200396	0.465854	0.564197	0.476834	0.161619	0.549546	0.349974	0.522654	0.49611		0.145674	0.214804	0.149917	0.162631
cg27648075	DSC3	0.604085	0.458321	0.467131	0.426304	0.423016	0.282833	0.291021	0.255889	0.663841	0.614233	0.242944	0.0674875	0.438907	0.68422	0.516192	0.54354	0.173088	0.108041	0.572204	0.662149	0.587332	0.686974	0.52727	0.71906	0.447022	0.647669	0.752879	0.535895	0.454457	0.431217	0.386428	0.0567349	0.459688	0.548005	0.463479	0.0593612	0.509927	0.185103	0.40366	0.34172		0.051371	0.0563998	0.0499389	0.0312734
cg03397307	EFCAB4B	0.690935	0.574857	0.74546	0.597496	0.560719	0.522338	0.536988	0.467161	0.756411	0.652334	0.467092	0.244447	0.599246	0.741302	0.594254	0.637477	0.0661912	0.0722353	0.80971	0.767558	0.635796	0.745559	0.549039	0.749977	0.576463	0.759187	0.787333	0.653923	0.825189	0.774469	0.0792688	0.140462	0.59932	0.644118	0.524804	0.14069	0.639689	0.351276	0.657123	0.523307		0.122421	0.172547	0.12298	0.129743
cg05972871	EFCAB4B	0.668629	0.553413	0.721151	0.578939	0.513292	0.529564	0.513036	0.479587	0.719691	0.652583	0.482081	0.209246	0.563948	0.746308	0.58265	0.62888	0.0513951	0.0491232	0.841509	0.772025	0.632584	0.734183	0.558427	0.760504	0.540309	0.723863	0.771135	0.641138	0.654555	0.655831	0.0557564	0.151265	0.573719	0.631	0.567677	0.0890786	0.614781	0.368293	0.612083	0.536654		0.0664955	0.117048	0.0894566	0.16331
cg16133088	EFCAB4B	0.710955	0.554065	0.737293	0.585814	0.519682	0.524567	0.537511	0.475247	0.752427	0.714471	0.503196	0.196459	0.574807	0.754327	0.567083	0.632604	0.052328	0.067749	0.822833	0.773538	0.653269	0.738154	0.576317	0.789656	0.576078	0.752013	0.79048	0.661341	0.817467	0.796009	0.0653737	0.121027	0.593914	0.653646	0.567487	0.114525	0.637505	0.357536	0.629709	0.568719		0.0691756	0.146905	0.0882745	0.141474
cg26955987	EFCAB4B	0.664361	0.573115	0.723251	0.594135	0.533971	0.529548	0.529383	0.498019	0.737686	0.663915	0.493129	0.227454	0.572865	0.740678	0.571762	0.604897	0.0559499	0.0532339	0.845926	0.773708	0.654419	0.740853	0.558768	0.751101	0.563277	0.707883	0.767829	0.64062	0.777152	0.729698	0.0588695	0.146198	0.593497	0.617417	0.561079	0.0762919	0.617509	0.38735	0.626384	0.528489		0.0643474	0.146501	0.122014	0.14268
cg03122624	EFEMP1	0.583283	0.367129	0.143261	0.147045	0.421758	0.325395	0.404455	0.324265	0.602373	0.54627	0.37827	0.194458	0.45013	0.610818	0.481872	0.517226	0.160521	0.186099	0.657076	0.63224	0.542793	0.616292	0.489642	0.557763	0.438057	0.523943	0.58655	0.509603	0.626434	0.629117	0.163791	0.171247	0.39494	0.528117	0.45279	0.171243	0.502501	0.262563	0.5451	0.397837		0.188561	0.194761	0.180464	0.19565
cg05385513	EFEMP1	0.553707	0.337749	0.0922333	0.10308	0.35843	0.24744	0.343912	0.263357	0.585839	0.51972	0.314225	0.117699	0.425011	0.671209	0.433852	0.455693	0.158039	0.131411	0.686147	0.651666	0.549536	0.589109	0.46585	0.689082	0.405038	0.581869	0.579102	0.617068	0.360603	0.371114	0.101277	0.10717	0.412133	0.561621	0.435865	0.0976191	0.460267	0.158232	0.514747	0.35989		0.106187	0.0864278	0.110953	0.111882
cg25046074	EFEMP1	0.523497	0.349862	0.0906044	0.0821468	0.329405	0.300939	0.352278	0.266768	0.568178	0.512507	0.329139	0.0928223	0.399268	0.563557	0.413389	0.444343	0.100085	0.100813	0.643057	0.593656	0.509209	0.576172	0.428748	0.580319	0.403152	0.55336	0.577699	0.515893	0.314855	0.34096	0.0795164	0.0948461	0.404328	0.494559	0.407558	0.0931979	0.466785	0.186297	0.504424	0.342003		0.0977036	0.0822173	0.0822999	0.0847646
cg04360793	ELTD1	0.71752	0.41705	0.805661	0.633109	0.46405	0.32582	0.458021	0.368839	0.815945	0.757099	0.390619	0.242878	0.541948	0.854025	0.514146	0.665554	0.630746	0.311607	0.903037	0.840935	0.736155	0.788659	0.634885	0.816213	0.567343	0.816859	0.661044	0.337972	0.843647	0.819703	0.570721	0.0825677	0.631324	0.683605	0.515354	0.0735835	0.67244	0.245601	0.72023	0.524034		0.0655617	0.0840559	0.0954866	0.0898947
cg15084543	ELTD1	0.465345	0.344391	0.73179	0.572989	0.275734	0.347075	0.408035	0.44598	0.787914	0.713334	0.3794	0.171799	0.504437	0.773157	0.513906	0.617521	0.331508	0.193111	0.868914	0.810457	0.618456	0.785947	0.616539	0.815948	0.586406	0.776412	0.738302	0.253122	0.822983	0.785723	0.534997	0.0912294	0.574844	0.633639	0.320421	0.0718583	0.608647	0.217898	0.690835	0.537303		0.065149	0.106104	0.0719986	0.0707833
cg26422458	ELTD1	0.506056	0.340191	0.705372	0.584488	0.193832	0.27559	0.389413	0.335293	0.665723	0.612823	0.279727	0.120888	0.426162	0.630686	0.39172	0.496298	0.117687	0.362923	0.755181	0.733186	0.656109	0.720367	0.501842	0.744119	0.442468	0.675859	0.454423	0.509744	0.687485	0.635115	0.500244	0.0679912	0.282414	0.450054	0.285209	0.0596028	0.522321	0.207043	0.612215	0.458437		0.0467348	0.105894	0.0702299	0.0684418
cg01855272	EPHA10	0.480847	0.317236	0.187138	0.171859	0.414593	0.387217	0.350258	0.337769	0.607372	0.548249	0.243992	0.180278	0.458095	0.745664	0.479085	0.530561	0.449418	0.429307	0.735069	0.648221	0.635923	0.761478	0.496061	0.683542	0.447331	0.666305	0.479782	0.621429	0.635106	0.614023	0.355023	0.212394	0.498755	0.587384	0.447786	0.194893	0.503796	0.255229	0.503955	0.462649		0.205011	0.219719	0.187786	0.176664
cg12139725	EPHA10	0.508573	0.405404	0.148274	0.186067	0.45341	0.414267	0.370291	0.294574	0.572916	0.560482	0.334789	0.268681	0.457883	0.631406	0.461244	0.51633	0.114877	0.220888	0.654522	0.614476	0.58019	0.70113	0.497275	0.654733	0.478398	0.635247	0.616534	0.625312	0.616372	0.604745	0.370403	0.202091	0.475486	0.555986	0.456281	0.224417	0.522217	0.311132	0.572858	0.395961		0.195813	0.229437	0.244401	0.22131
cg17717442	EPHA10	0.448676	0.35362	0.276651	0.222832	0.423261	0.394608	0.359361	0.253775	0.569999	0.532208	0.246726	0.209059	0.450197	0.648408	0.470932	0.514737	0.333984	0.429088	0.626915	0.60706	0.573356	0.587179	0.511933	0.633596	0.444994	0.608296	0.602223	0.598823	0.586676	0.598174	0.26416	0.222062	0.468582	0.539048	0.424759	0.180235	0.509433	0.264899	0.548486	0.358782		0.233266	0.2348	0.230043	0.220689
cg14556683	EPHX3	0.585143	0.487884	0.661043	0.604577	0.501148	0.51224	0.523129	0.507149	0.746703	0.661394	0.478455	0.241998	0.534586	0.731073	0.579111	0.636462	0.4009	0.517021	0.819775	0.769976	0.662885	0.716159	0.6037	0.72823	0.587022	0.727619	0.785669	0.657227	0.766223	0.696239	0.595224	0.196397	0.574652	0.62143	0.561684	0.174129	0.655082	0.417027	0.616152	0.560343		0.107084	0.24825	0.135511	0.132189
cg15826897	EPHX3	0.397633	0.384324	0.667108	0.523554	0.417723	0.455281	0.350876	0.30504	0.816438	0.72576	0.442761	0.267688	0.602313	0.849542	0.62298	0.730489	0.265601	0.484277	0.861836	0.834151	0.718769	0.88775	0.598067	0.855952	0.605416	0.843575	0.832714	0.71407	0.705265	0.630344	0.424752	0.211416	0.509987	0.694335	0.528833	0.159966	0.694727	0.269754	0.715858	0.368925		0.219299	0.240498	0.218847	0.20299
cg17399362	EPHX3	0.147528	0.184866	0.362156	0.36886	0.154236	0.188022	0.405393	0.25777	0.761075	0.713072	0.423209	0.141859	0.606507	0.925793	0.59158	0.644799	0.119718	0.323307	0.933791	0.90277	0.678343	0.926632	0.543715	0.681345	0.552918	0.822147	0.665558	0.738293	0.591766	0.63516	0.324991	0.109589	0.272273	0.580139	0.286884	0.135483	0.621861	0.117462	0.718173	0.32803		0.112967	0.0997686	0.114378	0.0869821
cg19744936	EPHX3	0.756376	0.490215	0.84061	0.687252	0.482999	0.427202	0.33878	0.292542	0.888104	0.810353	0.439678	0.319338	0.519862	0.88891	0.63862	0.590275	0.283441	0.630377	0.920116	0.869587	0.873015	0.922303	0.630657	0.885393	0.639602	0.858713	0.891496	0.766631	0.855978	0.837238	0.315438	0.228447	0.625224	0.729223	0.597419	0.172504	0.736034	0.225523	0.782345	0.432413		0.223306	0.208613	0.235376	0.14198
cg26010734	EPHX3	0.79233	0.539901	0.711567	0.487436	0.405497	0.318364	0.248349	0.188372	0.813709	0.724899	0.318763	0.154442	0.510827	0.878065	0.619077	0.683187	0.191342	0.376151	0.852453	0.858065	0.799809	0.90998	0.47608	0.84064	0.545568	0.857701	0.838924	0.788272	0.838752	0.841312	0.294495	0.128551	0.508476	0.671542	0.497457	0.100115	0.6215	0.215432	0.699365	0.289882		0.130008	0.119225	0.110721	0.0960961
cg26477573	EPHX3	0.618741	0.439115	0.570116	0.528591	0.437947	0.338326	0.501622	0.406186	0.671604	0.597945	0.426691	0.0315155	0.531039	0.701249	0.301474	0.405769	0.0781103	0.441944	0.754734	0.656404	0.607348	0.688776	0.485535	0.620272	0.541951	0.687756	0.674574	0.562641	0.475264	0.2848	0.294008	0.0312401	0.410633	0.577979	0.505845	0.0286412	0.522164	0.28862	0.494754	0.474117		0.0175431	0.0418115	0.027895	0.0251743
cg02433278	ERBB2	0.622689	0.430575	0.0955946	0.097688	0.405083	0.41044	0.325644	0.209289	0.732424	0.645116	0.249456	0.102519	0.525136	0.829359	0.469743	0.55567	0.16231	0.0948515	0.824291	0.804068	0.655513	0.819346	0.446113	0.742008	0.367984	0.775561	0.791012	0.664135	0.784412	0.683934	0.0996321	0.150558	0.524452	0.578491	0.537472	0.163768	0.593318	0.119495	0.657067	0.395615		0.0976182	0.111739	0.138234	0.0992582
cg11993754	ERBB2	0.48608	0.424509	0.0997318	0.110436	0.515971	0.487287	0.492576	0.35515	0.630748	0.601253	0.47034	0.135699	0.43155	0.49318	0.565731	0.571011	0.184058	0.147702	0.486159	0.63381	0.488939	0.717956	0.579317	0.653445	0.472636	0.508075	0.635114	0.65876	0.648742	0.644087	0.11343	0.147302	0.437525	0.62416	0.450876	0.159463	0.579861	0.353345	0.604886	0.523616		0.134433	0.142011	0.129057	0.163585
cg23613219	ERBB2	0.703161	0.492614	0.0239552	0.0302192	0.569981	0.515167	0.47568	0.267373	0.632792	0.607016	0.450454	0.0258916	0.500669	0.773029	0.585813	0.619946	0.0315849	0.0291299	0.853099	0.790437	0.650264	0.768846	0.575477	0.808463	0.500482	0.745569	0.791448	0.672017	0.819531	0.765317	0.022748	0.0288628	0.521828	0.543667	0.520021	0.0287717	0.611676	0.157445	0.673224	0.48466		0.034567	0.0339719	0.0374906	0.044221
cg26111030	ERBB2	0.581953	0.394092	0.0219604	0.0262659	0.437033	0.446326	0.385737	0.255659	0.662409	0.60414	0.419753	0.0240568	0.448481	0.701014	0.503768	0.564767	0.0339517	0.0235936	0.781853	0.742847	0.589995	0.675659	0.50527	0.682143	0.456216	0.676859	0.708189	0.59578	0.726818	0.70066	0.0220015	0.0186596	0.532782	0.550495	0.493714	0.0323764	0.520034	0.112088	0.603123	0.438329		0.0249698	0.0248188	0.0288626	0.0284515
cg27005179	ERBB2	0.561279	0.442523	0.0830803	0.0786833	0.425144	0.41658	0.375206	0.205976	0.565096	0.512061	0.313042	0.124494	0.440094	0.630825	0.456446	0.493364	0.105649	0.148275	0.613787	0.588267	0.560797	0.686635	0.471116	0.644391	0.386036	0.575912	0.595567	0.595532	0.586864	0.55516	0.0858016	0.188091	0.463646	0.552598	0.419105	0.173588	0.496614	0.217844	0.538338	0.352773		0.176848	0.16894	0.195433	0.242197
cg01749491	EVX2	0.382955	0.206228	0.830077	0.671696	0.278057	0.138164	0.122605	0.153187	0.314061	0.558393	0.188656	0.0998998	0.559173	0.905963	0.467781	0.600522	0.0857924	0.137051	0.845566	0.783976	0.711254	0.704068	0.28871	0.81628	0.413907	0.554702	0.55197	0.760795	0.875756	0.784619	0.172665	0.0800496	0.492298	0.595691	0.292255	0.0810584	0.619811	0.106911	0.150228	0.136336		0.0699399	0.0699801	0.0888529	0.0718343
cg07411620	EVX2	0.453771	0.175077	0.796342	0.564342	0.368525	0.208232	0.118898	0.213757	0.693793	0.644317	0.210173	0.107025	0.440877	0.918722	0.341198	0.473371	0.337966	0.381563	0.911921	0.84641	0.760854	0.857017	0.365625	0.678768	0.271393	0.670603	0.436033	0.266491	0.83694	0.821734	0.319874	0.0975076	0.542028	0.562066	0.435557	0.0883784	0.430631	0.124406	0.466817	0.242853		0.083376	0.0662231	0.0927273	0.0965282
cg11359133	EVX2	0.365538	0.192035	0.824102	0.644147	0.369382	0.155451	0.10847	0.133378	0.48072	0.573332	0.160254	0.112415	0.529039	0.939593	0.439963	0.559484	0.203286	0.155161	0.834024	0.854383	0.695956	0.685105	0.375603	0.785965	0.399745	0.711577	0.679735	0.623531	0.830566	0.819758	0.218291	0.102719	0.467384	0.387276	0.280206	0.123462	0.606248	0.111751	0.298081	0.17879		0.107317	0.0761198	0.125092	0.06986
cg14118515	EVX2	0.277549	0.0999467	0.839818	0.716626	0.319106	0.179619	0.0842245	0.173399	0.680076	0.65209	0.236333	0.0665909	0.50672	0.942133	0.432724	0.473946	0.338605	0.366325	0.88318	0.825113	0.782039	0.880642	0.22451	0.661486	0.360178	0.67538	0.280309	0.363073	0.791211	0.778521	0.180275	0.0755956	0.502671	0.63034	0.381592	0.0605821	0.331097	0.0589878	0.30176	0.148756		0.0499679	0.0481836	0.0534719	0.0427396
cg15133351	EVX2	0.633435	0.338766	0.859345	0.726744	0.511801	0.30172	0.116593	0.247232	0.447373	0.470654	0.381493	0.100348	0.513553	0.930972	0.45941	0.572916	0.420539	0.290014	0.901111	0.880435	0.745454	0.818679	0.413915	0.839391	0.299581	0.681721	0.614648	0.497917	0.888271	0.885335	0.466918	0.121108	0.590789	0.682377	0.509749	0.109031	0.56974	0.166751	0.672138	0.352758		0.11395	0.0900421	0.109328	0.0753472
cg02446647	EYA4	0.595292	0.43379	0.096249	0.126632	0.360136	0.345684	0.306153	0.30842	0.681556	0.651981	0.407988	0.213142	0.493694	0.799071	0.511184	0.614247	0.185927	0.109608	0.810471	0.717354	0.658296	0.699921	0.471515	0.790524	0.472126	0.760938	0.814122	0.526185	0.795547	0.78421	0.151215	0.193214	0.395709	0.629353	0.531365	0.137287	0.598426	0.255895	0.649762	0.425395		0.107266	0.114298	0.111475	0.0987859
cg14343214	EYA4	0.400885	0.397315	0.0547329	0.0544526	0.166377	0.297199	0.199147	0.151346	0.639399	0.667232	0.396142	0.120413	0.537545	0.868375	0.499826	0.584275	0.066328	0.0595386	0.870858	0.777032	0.716684	0.698442	0.339169	0.283828	0.374236	0.704092	0.81367	0.654194	0.550716	0.477835	0.0675536	0.0833977	0.432677	0.6127	0.491057	0.0883756	0.647596	0.162208	0.550765	0.325216		0.0687283	0.0789011	0.0863972	0.0642347
cg20330472	EYA4	0.456696	0.345588	0.0689287	0.0792559	0.39191	0.388055	0.253379	0.205796	0.545224	0.436783	0.356528	0.214088	0.425587	0.698825	0.448414	0.483721	0.254128	0.0857483	0.657706	0.54427	0.558655	0.666562	0.446958	0.638873	0.413099	0.599145	0.603708	0.580153	0.59264	0.541562	0.133486	0.1779	0.418446	0.530569	0.394523	0.124416	0.464431	0.244393	0.52095	0.30269		0.146894	0.0869814	0.174684	0.134669
cg20611276	EYA4	0.646815	0.482918	0.0785756	0.0987729	0.433671	0.453635	0.274321	0.227009	0.711364	0.538085	0.435671	0.298403	0.472146	0.761962	0.532592	0.558426	0.441238	0.297539	0.782801	0.718436	0.626312	0.663352	0.512801	0.727235	0.478898	0.598484	0.768545	0.593266	0.739321	0.692545	0.194548	0.21688	0.457507	0.560317	0.450493	0.193508	0.582592	0.331353	0.563408	0.317402		0.179401	0.156691	0.228967	0.171324
cg04719903	FAM132A	0.709215	0.541651	0.471856	0.288268	0.560212	0.54425	0.536904	0.440847	0.828085	0.690827	0.41672	0.173021	0.57975	0.812317	0.630075	0.680406	0.31566	0.297646	0.890252	0.830644	0.679451	0.753598	0.628836	0.772292	0.524069	0.750862	0.807884	0.713295	0.834452	0.775773	0.410924	0.165699	0.623134	0.674927	0.60305	0.142421	0.712656	0.320165	0.693624	0.563199		0.111777	0.212998	0.103821	0.116878
cg06443533	FAM132A	0.668522	0.388336	0.0487749	0.045387	0.449388	0.374146	0.322486	0.174224	0.813011	0.702169	0.190954	0.0586864	0.475673	0.876321	0.515669	0.642484	0.13768	0.0975564	0.903086	0.853857	0.722961	0.821158	0.534663	0.822285	0.340349	0.743443	0.840358	0.689665	0.832058	0.854105	0.0608013	0.0923835	0.53513	0.626954	0.497833	0.0487649	0.615809	0.0845789	0.690744	0.320551		0.0604984	0.0669156	0.0553855	0.0710622
cg14089984	FAM132A	0.472803	0.223478	0.051495	0.0422276	0.21949	0.1866	0.164381	0.118075	0.684795	0.573789	0.0828058	0.0554004	0.253045	0.769295	0.304461	0.418808	0.0859665	0.0497509	0.798393	0.731233	0.581612	0.733882	0.326556	0.610188	0.182108	0.551771	0.716843	0.546048	0.727376	0.671724	0.0506654	0.0607831	0.32455	0.366731	0.316446	0.0549674	0.398927	0.0574632	0.546304	0.158776		0.0630838	0.0632123	0.0542958	0.048928
cg25594899	FAM132A	0.522066	0.304224	0.0468372	0.0378952	0.336852	0.312946	0.370553	0.252064	0.709844	0.527577	0.179369	0.0379874	0.331244	0.718616	0.466119	0.562929	0.0704031	0.0278262	0.803445	0.713902	0.570739	0.692442	0.455101	0.691702	0.319551	0.617498	0.766522	0.606013	0.726756	0.650796	0.0364086	0.0506226	0.368895	0.568345	0.407939	0.0484204	0.528828	0.160704	0.603435	0.371475		0.0546264	0.0471598	0.0420274	0.0504015
cg26314055	FAM132A	0.500929	0.37814	0.124026	0.0864918	0.341991	0.365418	0.298564	0.152856	0.811187	0.716645	0.14805	0.0934429	0.478166	0.613093	0.519991	0.586338	0.179797	0.141276	0.79046	0.819459	0.626346	0.683972	0.388829	0.787557	0.333101	0.72065	0.846831	0.648519	0.793559	0.738681	0.0713299	0.129153	0.164862	0.296521	0.28512	0.0935229	0.655682	0.112572	0.719327	0.30092		0.102498	0.101479	0.0950766	0.101252
cg03530364	FAM19A1	0.566869	0.405777	0.493002	0.478906	0.3576	0.386516	0.326375	0.351717	0.483123	0.475056	0.364304	0.208938	0.368258	0.605852	0.442566	0.4762	0.330062	0.237715	0.575677	0.582352	0.564544	0.608007	0.518912	0.645956	0.443591	0.604727	0.623233	0.585323	0.621024	0.602724	0.28784	0.213295	0.459878	0.553006	0.44398	0.202588	0.393506	0.282251	0.452189	0.422674		0.150411	0.247331	0.149377	0.2059
cg10131312	FAM19A1	0.56178	0.455962	0.281945	0.211499	0.423208	0.390444	0.392399	0.311558	0.587464	0.55146	0.372787	0.175047	0.372523	0.556358	0.462333	0.491443	0.169605	0.148286	0.559427	0.544816	0.536131	0.683264	0.462776	0.615126	0.432716	0.576355	0.598764	0.558524	0.602387	0.572516	0.372899	0.203967	0.399793	0.532974	0.443337	0.204162	0.498551	0.262601	0.516272	0.289626		0.177899	0.163724	0.177104	0.168739
cg13066983	FAM19A1	0.569197	0.408523	0.488512	0.463531	0.387595	0.360141	0.317247	0.271394	0.558874	0.515853	0.325364	0.102318	0.345192	0.641103	0.445811	0.47173	0.125185	0.116602	0.554757	0.550842	0.558246	0.719699	0.452817	0.693976	0.40325	0.595734	0.569934	0.652142	0.613339	0.599892	0.326716	0.0962069	0.401918	0.542624	0.380441	0.0964017	0.472327	0.172931	0.527057	0.283051		0.0817396	0.097534	0.0934111	0.0791647
cg21186449	FAM19A1	0.661988	0.46138	0.203055	0.158846	0.439417	0.372461	0.356855	0.281114	0.716564	0.627679	0.316822	0.16192	0.3615	0.671836	0.447793	0.538381	0.157003	0.1784	0.669771	0.716367	0.634836	0.709843	0.490081	0.712283	0.42168	0.689533	0.731979	0.612043	0.73698	0.644618	0.305376	0.153975	0.396673	0.528399	0.437836	0.142487	0.564155	0.189605	0.630319	0.261304		0.168468	0.162636	0.151119	0.141005
cg00399175	FAM59B	0.66303	0.409578	0.738314	0.532409	0.377901	0.372204	0.351898	0.253007	0.727488	0.671824	0.247442	0.125922	0.533847	0.759012	0.546757	0.597291	0.219404	0.0996961	0.693317	0.757741	0.594257	0.621071	0.470382	0.737207	0.494091	0.785221	0.755257	0.525916	0.752363	0.728572	0.454567	0.169147	0.404971	0.595084	0.451622	0.125694	0.663582	0.186883	0.609593	0.257476		0.101485	0.154563	0.139999	0.11457
cg08470875	FAM59B	0.238054	0.20273	0.708907	0.585174	0.336452	0.24123	0.388351	0.413526	0.428218	0.71175	0.314231	0.10036	0.530355	0.833582	0.33318	0.36878	0.353304	0.276607	0.699923	0.866339	0.76806	0.865074	0.475259	0.764809	0.500261	0.798818	0.476056	0.568679	0.542881	0.47448	0.346827	0.143025	0.577556	0.73574	0.472344	0.121125	0.563401	0.152898	0.732709	0.351126		0.0887636	0.0772947	0.102516	0.0870489
cg26314531	FAM59B	0.192096	0.114209	0.673286	0.55579	0.368801	0.240762	0.324956	0.256325	0.810232	0.751666	0.324004	0.0826197	0.499253	0.875752	0.445272	0.574927	0.287092	0.298807	0.910919	0.863175	0.7343	0.833683	0.266601	0.683546	0.55409	0.832686	0.814764	0.481916	0.498442	0.586565	0.227255	0.0496375	0.532404	0.644431	0.542424	0.0573748	0.612557	0.0869942	0.724531	0.404429		0.0306758	0.0322004	0.0883878	0.0200483
cg08742288	FCHSD1	0.693727	0.455221	0.0360036	0.0572066	0.0597595	0.348164	0.438781	0.274846	0.806528	0.708011	0.501236	0.274255	0.522096	0.84193	0.506287	0.619528	0.0404519	0.068229	0.86798	0.845177	0.685092	0.803534	0.541522	0.818321	0.546514	0.791557	0.835359	0.692659	0.79659	0.772414	0.0905934	0.0816482	0.452854	0.554974	0.548677	0.057401	0.654794	0.373179	0.526771	0.335613		0.0716091	0.153591	0.117582	0.104087
cg09904383	FCHSD1	0.649274	0.388282	0.0257384	0.0388735	0.0523632	0.359566	0.355974	0.238165	0.569852	0.581782	0.424866	0.226267	0.504297	0.789023	0.285486	0.494645	0.0390492	0.054353	0.840538	0.80019	0.546608	0.751983	0.488252	0.736692	0.446884	0.685217	0.779815	0.62653	0.293683	0.479039	0.074066	0.072274	0.345902	0.493496	0.500627	0.0528867	0.557114	0.282134	0.505937	0.320303		0.0756095	0.148587	0.105148	0.102147
cg15844835	FCHSD1	0.712451	0.457195	0.0350436	0.0553927	0.0908589	0.381477	0.401779	0.232897	0.767597	0.698462	0.4941	0.288834	0.496497	0.827631	0.453746	0.594056	0.0378005	0.0843506	0.868848	0.80912	0.678448	0.768589	0.589251	0.804655	0.54799	0.766645	0.81656	0.658608	0.738788	0.736056	0.0779203	0.0942688	0.489618	0.514653	0.562385	0.0648038	0.639703	0.346992	0.517403	0.349952		0.101309	0.219896	0.151852	0.146819
cg23373626	FCHSD1	0.627958	0.393066	0.154763	0.119673	0.25548	0.232065	0.245111	0.223129	0.607245	0.539663	0.318998	0.283597	0.434099	0.723254	0.445856	0.480453	0.134151	0.169052	0.700022	0.712143	0.610879	0.77333	0.36324	0.483685	0.426642	0.64024	0.576335	0.635049	0.705543	0.588497	0.209352	0.13408	0.400361	0.384411	0.411069	0.159499	0.467879	0.291942	0.573423	0.200574		0.162101	0.173233	0.208843	0.183976
cg00011994	FLOT1	0.631826	0.454381	0.637951	0.469917	0.417301	0.394604	0.28993	0.204409	0.670837	0.60768	0.360435	0.202657	0.432793	0.722841	0.482356	0.530307	0.357993	0.445102	0.78024	0.709926	0.619078	0.688421	0.449791	0.717583	0.373626	0.663139	0.698593	0.523783	0.743846	0.669668	0.335456	0.205007	0.445296	0.523879	0.39632	0.17366	0.526	0.188524	0.544943	0.275014		0.198769	0.195061	0.191547	0.154509
cg10916998	FLOT1	0.717427	0.57284	0.754896	0.571135	0.542506	0.373268	0.337339	0.202785	0.786374	0.754315	0.372024	0.151767	0.628527	0.819644	0.561275	0.648889	0.284907	0.562636	0.836917	0.831074	0.746652	0.872879	0.520891	0.830709	0.513878	0.821376	0.794958	0.683506	0.791341	0.725483	0.404545	0.234119	0.520387	0.728932	0.5044	0.181422	0.724444	0.19083	0.657925	0.262216		0.151702	0.18819	0.172988	0.158522
cg13804182	FLOT1	0.50851	0.386402	0.658293	0.447023	0.345078	0.257848	0.252983	0.199015	0.519547	0.463724	0.280072	0.201015	0.398632	0.641968	0.358809	0.36722	0.203667	0.524122	0.359006	0.353333	0.536264	0.779677	0.345548	0.675783	0.310612	0.635709	0.565222	0.532554	0.578217	0.560857	0.294311	0.258771	0.252428	0.513192	0.369937	0.215956	0.413167	0.192411	0.45185	0.245258		0.213769	0.236895	0.22415	0.216595
cg16331823	FLOT1	0.716871	0.541739	0.798987	0.506616	0.445206	0.331137	0.218781	0.151416	0.787383	0.68664	0.312379	0.139017	0.584664	0.847649	0.511439	0.533176	0.252898	0.422165	0.832956	0.788811	0.769932	0.849614	0.502366	0.778021	0.360904	0.766745	0.75754	0.659126	0.775065	0.654543	0.260733	0.195279	0.427888	0.645532	0.442073	0.129807	0.625066	0.0867533	0.631924	0.225395		0.140929	0.128715	0.0802686	0.0958427
cg16717099	FLOT1	0.666744	0.490046	0.504517	0.516351	0.300069	0.372568	0.457372	0.384581	0.740915	0.668998	0.412936	0.0967374	0.5014	0.77952	0.569683	0.620977	0.144403	0.106398	0.79199	0.782296	0.628008	0.162659	0.553864	0.739373	0.517964	0.693199	0.769594	0.589831	0.749896	0.741938	0.0440079	0.0677976	0.447374	0.517961	0.522484	0.0695462	0.614496	0.268293	0.649071	0.375034		0.0652961	0.125123	0.0630184	0.0456129
cg04723493	FZD6	0.285949	0.349843	0.546091	0.512804	0.196655	0.273906	0.300356	0.283107	0.608939	0.595662	0.280769	0.192685	0.429334	0.537904	0.416862	0.421984	0.123655	0.276055	0.42083	0.64711	0.61434	0.601578	0.534556	0.660481	0.466818	0.564499	0.504456	0.629261	0.206117	0.257372	0.139948	0.179816	0.266451	0.436625	0.34116	0.1959	0.53455	0.265075	0.383565	0.172584		0.159543	0.134908	0.175715	0.161554
cg08798921	FZD6	0.59426	0.333093	0.206058	0.0376762	0.302987	0.287838	0.418976	0.306001	0.762018	0.673409	0.305316	0.0393962	0.492054	0.78966	0.439437	0.533916	0.0430449	0.150255	0.833708	0.789715	0.685579	0.657974	0.613579	0.83331	0.506264	0.648082	0.812275	0.65805	0.777859	0.764053	0.410552	0.0379469	0.37944	0.507375	0.513511	0.044014	0.407212	0.105452	0.672867	0.431255		0.0335007	0.0420435	0.0416617	0.0377622
cg21164765	FZD6	0.603316	0.355313	0.713379	0.595193	0.249119	0.31006	0.436118	0.345732	0.721112	0.651378	0.342294	0.145396	0.564881	0.78207	0.500895	0.551208	0.0730436	0.450267	0.50644	0.61249	0.644274	0.765504	0.187018	0.431858	0.588525	0.750143	0.809449	0.669724	0.172922	0.153062	0.102318	0.112086	0.400158	0.503813	0.497034	0.120189	0.677864	0.270988	0.532317	0.262219		0.124915	0.107574	0.151259	0.12745
cg21975377	FZD6	0.574993	0.476233	0.39075	0.21936	0.407331	0.412808	0.353714	0.258379	0.568023	0.499929	0.292537	0.221641	0.410716	0.65677	0.480627	0.489829	0.265929	0.4282	0.670595	0.593677	0.580022	0.763778	0.507757	0.694014	0.426794	0.586823	0.573763	0.502928	0.611431	0.598214	0.281326	0.239104	0.430201	0.538248	0.407458	0.240046	0.465103	0.297549	0.53301	0.316506		0.183692	0.14916	0.210294	0.178275
cg02638691	G0S2	0.578765	0.376162	0.66913	0.496972	0.405864	0.394688	0.317181	0.190703	0.673456	0.57102	0.300014	0.0382112	0.404514	0.685809	0.425445	0.500191	0.0700931	0.0380088	0.794037	0.720756	0.561176	0.547148	0.454277	0.674002	0.418887	0.660285	0.73082	0.546407	0.708433	0.638295	0.0943781	0.0275262	0.48561	0.499618	0.415788	0.0316489	0.503445	0.18441	0.587225	0.341922		0.0384514	0.0394705	0.0439367	0.0412441
cg08158408	G0S2	0.751692	0.472572	0.722221	0.613543	0.459734	0.40672	0.380261	0.192125	0.835797	0.699353	0.275204	0.0646997	0.490248	0.825316	0.555126	0.679971	0.0602128	0.0677014	0.878539	0.787196	0.736416	0.837548	0.580389	0.840681	0.497414	0.804293	0.833143	0.73751	0.858001	0.803047	0.0523129	0.058097	0.58873	0.658187	0.497294	0.0553297	0.688651	0.155799	0.72499	0.397403		0.0748729	0.0650591	0.0734673	0.056811
cg14824901	G0S2	0.572786	0.401643	0.648125	0.493168	0.392392	0.403963	0.356531	0.239554	0.655084	0.561187	0.279982	0.0516095	0.425136	0.641517	0.443497	0.508764	0.0646652	0.054722	0.780192	0.673235	0.538753	0.665091	0.438787	0.666332	0.433001	0.66572	0.707534	0.546652	0.697891	0.649372	0.0275775	0.0349646	0.459399	0.496486	0.423453	0.043602	0.498878	0.207075	0.569538	0.349962		0.0405942	0.040982	0.0437149	0.0457932
cg04439218	GDNF	0.665657	0.525967	0.709268	0.571303	0.386806	0.448888	0.41277	0.379052	0.69249	0.608828	0.390275	0.189925	0.507289	0.789091	0.527212	0.590206	0.205116	0.221698	0.605476	0.521423	0.669654	0.73773	0.566103	0.790752	0.465567	0.725283	0.776169	0.597881	0.754086	0.688654	0.419536	0.21549	0.532254	0.579449	0.524605	0.188908	0.590891	0.301901	0.66844	0.514854		0.177079	0.217256	0.157211	0.121488
cg07423205	GDNF	0.568753	0.474225	0.371526	0.392537	0.382966	0.378037	0.393766	0.274912	0.540791	0.46317	0.378705	0.159101	0.462577	0.67876	0.481852	0.523888	0.0936329	0.0907651	0.669888	0.618085	0.582842	0.697352	0.51796	0.672647	0.472263	0.617474	0.634837	0.603724	0.516098	0.512919	0.11814	0.094339	0.481985	0.561344	0.45148	0.120542	0.520196	0.216674	0.514373	0.327132		0.141444	0.15253	0.144885	0.143108
cg18182111	GDNF	0.561867	0.479518	0.436576	0.337783	0.357709	0.378625	0.327748	0.25404	0.495046	0.472985	0.347981	0.192135	0.45719	0.690748	0.462192	0.486279	0.171906	0.228195	0.64798	0.599283	0.56317	0.728022	0.46315	0.654637	0.430663	0.599259	0.60692	0.632831	0.570978	0.564699	0.206565	0.253477	0.439382	0.554018	0.441882	0.25113	0.484286	0.307446	0.517946	0.302407		0.242291	0.235816	0.238102	0.243354
cg18725867	GDNF	0.658815	0.498125	0.308829	0.363376	0.375882	0.359717	0.386787	0.243753	0.691547	0.625109	0.385917	0.0650713	0.500995	0.777965	0.550225	0.583209	0.0426363	0.0371722	0.847381	0.78326	0.647906	0.773754	0.544271	0.768819	0.488347	0.737196	0.792499	0.642682	0.762261	0.740009	0.0406031	0.0421026	0.507733	0.575299	0.509474	0.0362863	0.533661	0.166461	0.606097	0.329953		0.0484787	0.0431912	0.0548708	0.0339538
cg20683765	GDNF	0.564018	0.448835	0.435962	0.359326	0.331464	0.369746	0.313416	0.235212	0.460482	0.457978	0.321127	0.154537	0.440964	0.624661	0.447323	0.458181	0.131179	0.205259	0.644169	0.590824	0.522163	0.689816	0.461777	0.644364	0.389778	0.589879	0.584493	0.579832	0.578313	0.570283	0.143729	0.240024	0.41476	0.517305	0.410129	0.223425	0.4773	0.275524	0.505905	0.255273		0.238904	0.194433	0.204409	0.213989
cg21590264	GDNF	0.546788	0.446654	0.35197	0.376307	0.360679	0.366205	0.38671	0.289782	0.522326	0.491959	0.361315	0.119152	0.449011	0.603314	0.463751	0.461398	0.126329	0.104125	0.620487	0.587578	0.520842	0.664916	0.461437	0.620746	0.433598	0.558729	0.591567	0.577333	0.573959	0.560261	0.117137	0.112136	0.443291	0.532385	0.437257	0.112221	0.489393	0.24743	0.468643	0.339748		0.137848	0.150141	0.133564	0.139542
cg04158367	GFI1	0.584394	0.469239	0.396876	0.428234	0.504139	0.466909	0.418183	0.441281	0.664234	0.646643	0.408655	0.142758	0.517232	0.68316	0.571184	0.612652	0.128314	0.0545144	0.768071	0.727232	0.591967	0.659037	0.569429	0.695006	0.538464	0.709223	0.75768	0.603489	0.712453	0.67326	0.542366	0.0973347	0.551576	0.551643	0.515554	0.0867986	0.611405	0.355326	0.609405	0.485376		0.0528392	0.16058	0.108105	0.0574664
cg17858328	GFI1	0.595956	0.331242	0.272478	0.255857	0.0958481	0.283386	0.398076	0.228358	0.734252	0.603067	0.204029	0.0865315	0.487771	0.803332	0.454647	0.551103	0.0372314	0.0377843	0.819914	0.720021	0.617922	0.652765	0.456559	0.687984	0.408286	0.721799	0.781405	0.502721	0.735899	0.702613	0.258568	0.0469726	0.4333	0.565362	0.414934	0.0493647	0.528832	0.11499	0.60871	0.3336		0.0421911	0.0671192	0.0784204	0.0494997
cg18182148	GFI1	0.557295	0.368428	0.46896	0.443307	0.284428	0.377347	0.350501	0.273429	0.694324	0.591909	0.314745	0.219053	0.443615	0.670351	0.501063	0.566767	0.173321	0.223445	0.744865	0.730755	0.570193	0.650085	0.447537	0.674732	0.459933	0.643441	0.747365	0.546788	0.632756	0.565453	0.450837	0.165001	0.491908	0.566056	0.407365	0.109589	0.53303	0.270245	0.527717	0.345569		0.130966	0.150561	0.168883	0.0875754
cg26027669	GFI1	0.637049	0.482326	0.550703	0.544215	0.419744	0.471727	0.474574	0.389358	0.74032	0.672457	0.429277	0.289731	0.530639	0.784546	0.572948	0.634357	0.0643184	0.107532	0.834737	0.766348	0.643524	0.703677	0.546745	0.755485	0.543788	0.74742	0.789447	0.626227	0.798504	0.742805	0.556974	0.194486	0.576776	0.614354	0.563956	0.130899	0.618871	0.359628	0.640605	0.462674		0.117718	0.226739	0.148073	0.121953
cg27432653	GFI1	0.557682	0.422837	0.403645	0.269245	0.387409	0.375844	0.372811	0.333339	0.64247	0.617708	0.356249	0.126174	0.440141	0.723437	0.497363	0.551123	0.0475827	0.0695072	0.797127	0.738135	0.598899	0.67636	0.522061	0.705743	0.475772	0.684165	0.711372	0.581239	0.671725	0.657918	0.506384	0.081131	0.478084	0.578436	0.481661	0.0696353	0.570334	0.26011	0.549706	0.433248		0.0469228	0.0951862	0.0659518	0.055265
cg11920122	GNAL	0.551945	0.407076	0.561998	0.467695	0.366236	0.356798	0.373481	0.285291	0.565604	0.553849	0.227656	0.177103	0.41356	0.629038	0.457175	0.484406	0.22117	0.166671	0.619449	0.582771	0.527864	0.652888	0.475661	0.624718	0.404889	0.565268	0.582678	0.589929	0.596947	0.575736	0.269766	0.165595	0.443379	0.530054	0.401659	0.153347	0.464486	0.262666	0.512886	0.328989		0.152542	0.160557	0.1322	0.14104
cg14612428	GNAL	0.568658	0.434022	0.555139	0.458863	0.391878	0.387832	0.373982	0.349366	0.585505	0.560081	0.277632	0.224843	0.443098	0.621549	0.463191	0.503024	0.240071	0.219822	0.676045	0.587949	0.531749	0.714658	0.487846	0.641241	0.450278	0.58322	0.621803	0.622431	0.599534	0.602114	0.269868	0.167864	0.461922	0.542783	0.442033	0.178957	0.519503	0.268581	0.521423	0.346775		0.149351	0.189662	0.147375	0.1553
cg20059140	GNAL	0.586539	0.310389	0.652484	0.34025	0.157189	0.169619	0.189786	0.150014	0.698249	0.694367	0.122603	0.0595283	0.292029	0.821537	0.30151	0.396506	0.0709567	0.0531898	0.865388	0.80066	0.649447	0.780079	0.503874	0.794346	0.383121	0.754874	0.698141	0.640337	0.823945	0.728665	0.0939913	0.0737398	0.218941	0.433903	0.403143	0.0966395	0.48398	0.0825166	0.654338	0.228896		0.0658238	0.073709	0.0639374	0.0533513
cg02353165	GNMT	0.826827	0.668009	0.0503867	0.0338989	0.579536	0.59417	0.485021	0.414114	0.935276	0.915254	0.501688	0.0658852	0.877207	0.946151	0.592451	0.675336	0.118995	0.0964919	0.918628	0.866894	0.702678	0.834461	0.677644	0.890898	0.646229	0.838374	0.893135	0.778193	0.837705	0.815204	0.0369777	0.0471636	0.602522	0.668117	0.549446	0.0428673	0.76086	0.16061	0.679112	0.499818		0.0697109	0.0850631	0.0656482	0.0573153
cg04013093	GNMT	0.63138	0.460784	0.0872309	0.114284	0.41387	0.421058	0.395042	0.317771	0.686483	0.598179	0.368085	0.1556	0.44931	0.714016	0.481825	0.585371	0.0577886	0.0803891	0.771613	0.706242	0.601606	0.723847	0.485941	0.635379	0.457541	0.663914	0.750101	0.589871	0.73192	0.667993	0.0668322	0.128173	0.487865	0.559748	0.467224	0.154069	0.543052	0.21055	0.607549	0.410534		0.191015	0.141598	0.210871	0.164966
cg05552183	GNMT	0.816777	0.645221	0.0462021	0.0412638	0.593474	0.580148	0.504987	0.435147	0.924225	0.880013	0.500908	0.0766598	0.777362	0.911003	0.613852	0.677026	0.088317	0.0584881	0.909537	0.864103	0.716024	0.807416	0.657118	0.863857	0.611783	0.838135	0.869341	0.748555	0.854771	0.78612	0.0392266	0.0438648	0.584413	0.655574	0.574922	0.0523922	0.728146	0.217882	0.697421	0.522335		0.0967288	0.0691316	0.0823401	0.060342
cg07941301	GNMT	0.589194	0.420561	0.0387961	0.0639475	0.191008	0.395814	0.428579	0.368411	0.706487	0.607934	0.385518	0.0791328	0.500154	0.728428	0.511362	0.549912	0.0363453	0.0392229	0.729212	0.715179	0.538911	0.734184	0.418286	0.529879	0.486798	0.654252	0.701218	0.611035	0.619075	0.528918	0.0370215	0.0685293	0.439999	0.566881	0.494814	0.101259	0.543152	0.164988	0.554555	0.419717		0.069785	0.060503	0.124714	0.0786468
cg11409096	GNMT	0.575754	0.443374	0.0975037	0.104198	0.408268	0.421131	0.385956	0.30481	0.588101	0.539291	0.346489	0.164797	0.450709	0.613581	0.494025	0.51867	0.109328	0.101709	0.62384	0.598276	0.558494	0.664026	0.477581	0.465669	0.434815	0.595072	0.607273	0.580811	0.607699	0.599278	0.099691	0.134222	0.420385	0.536726	0.45205	0.131096	0.51101	0.232371	0.541134	0.383803		0.159285	0.173478	0.170145	0.169113
cg13397359	GNMT	0.614694	0.465824	0.0897395	0.0448738	0.47557	0.464555	0.407807	0.35685	0.682542	0.640462	0.397608	0.108896	0.608127	0.766397	0.517972	0.537762	0.146358	0.18403	0.634361	0.61156	0.559989	0.679929	0.523921	0.659169	0.491751	0.648253	0.62664	0.662032	0.607066	0.567492	0.0564892	0.0868422	0.473089	0.585052	0.497141	0.101368	0.533513	0.210645	0.560703	0.466967		0.116052	0.0813981	0.140251	0.106258
cg14338887	GNMT	0.748765	0.588404	0.0206054	0.0298284	0.555713	0.544388	0.507891	0.454499	0.847807	0.756296	0.485761	0.155462	0.653579	0.796362	0.58995	0.65473	0.0846966	0.0481883	0.863928	0.820025	0.674846	0.769449	0.60527	0.797462	0.57586	0.765298	0.836868	0.695084	0.776272	0.764573	0.0466452	0.0647052	0.590504	0.66754	0.55982	0.0798768	0.666237	0.253129	0.680761	0.531161		0.120229	0.0689835	0.139556	0.118573
cg16682276	GNMT	0.569701	0.448578	0.287554	0.255937	0.440834	0.390861	0.375159	0.321775	0.58606	0.554033	0.329538	0.182375	0.461709	0.662576	0.471843	0.507905	0.203514	0.203749	0.681589	0.612815	0.56212	0.652737	0.478418	0.674779	0.44234	0.61465	0.616167	0.614164	0.617743	0.614938	0.126931	0.225825	0.463236	0.564087	0.440225	0.244739	0.49523	0.234403	0.521849	0.383736		0.208834	0.232058	0.23643	0.243841
cg17345569	GNMT	0.641784	0.490825	0.101464	0.206638	0.279845	0.437279	0.435776	0.388346	0.693935	0.611925	0.389522	0.195515	0.522858	0.722642	0.496175	0.548816	0.0922809	0.127364	0.800098	0.777045	0.660258	0.744842	0.458574	0.594476	0.510283	0.716355	0.76576	0.640974	0.706777	0.592615	0.0952974	0.177924	0.538131	0.591181	0.495167	0.194167	0.583989	0.281943	0.625609	0.447041		0.204311	0.170279	0.240883	0.228715
cg19051105	GNMT	0.499223	0.307653	0.0318147	0.0167369	0.283015	0.295651	0.331563	0.278023	0.660958	0.563941	0.320438	0.051887	0.422537	0.683271	0.416887	0.450706	0.0253814	0.0241016	0.422312	0.674183	0.545159	0.709468	0.4702	0.71892	0.430921	0.655538	0.725317	0.570117	0.71731	0.585946	0.0333065	0.0283658	0.465869	0.554258	0.4129	0.026232	0.439724	0.0896215	0.585472	0.354018		0.0447457	0.0384175	0.0585457	0.0432237
cg19070139	GNMT	0.722727	0.577549	0.0906051	0.0866013	0.534901	0.519203	0.505679	0.421494	0.758205	0.668798	0.470378	0.142201	0.542626	0.774919	0.577853	0.650151	0.104447	0.127863	0.862213	0.798937	0.665023	0.78774	0.573262	0.758362	0.56305	0.758505	0.81616	0.690271	0.829195	0.763885	0.0836326	0.101254	0.571099	0.595283	0.561181	0.104226	0.625842	0.231685	0.675537	0.515219		0.140178	0.101006	0.141641	0.143431
cg23696834	GNMT	0.560538	0.454091	0.101643	0.116291	0.426411	0.420238	0.384492	0.328918	0.564985	0.534792	0.352317	0.182504	0.449978	0.583152	0.463718	0.502317	0.105558	0.15542	0.591096	0.573254	0.540659	0.633636	0.487254	0.628674	0.437782	0.586179	0.581612	0.594486	0.587874	0.579437	0.0978922	0.180118	0.46059	0.539867	0.444992	0.191075	0.501542	0.236833	0.533567	0.392528		0.184051	0.174814	0.205132	0.198483
cg24101359	GNMT	0.619076	0.518403	0.0734073	0.090774	0.490735	0.482993	0.457452	0.376606	0.726304	0.707145	0.440091	0.145712	0.648787	0.739387	0.523536	0.548662	0.175624	0.214853	0.693972	0.651697	0.575805	0.717774	0.542539	0.666684	0.531592	0.65903	0.61931	0.684605	0.625962	0.625014	0.0689361	0.0905145	0.529975	0.589625	0.495984	0.133442	0.54975	0.282269	0.580429	0.46315		0.170844	0.134323	0.159111	0.14128
cg26578923	GNMT	0.705575	0.537737	0.0520249	0.0381554	0.546891	0.526234	0.485645	0.437677	0.746576	0.668138	0.451562	0.0949978	0.553628	0.77802	0.579912	0.642565	0.0704871	0.0450146	0.858807	0.776187	0.66166	0.768623	0.573301	0.775804	0.542414	0.742216	0.799985	0.655423	0.794075	0.740293	0.0458417	0.0719495	0.566881	0.610782	0.519561	0.0660951	0.593855	0.275935	0.654434	0.470764		0.0990334	0.0637821	0.105856	0.0859077
cg01818121	GRAMD2	0.64449	0.458689	0.0635719	0.17401	0.437832	0.445336	0.368687	0.278819	0.69473	0.635947	0.326236	0.0951751	0.485435	0.711032	0.48148	0.534017	0.101507	0.458416	0.793028	0.760104	0.592682	0.69435	0.467923	0.724245	0.433188	0.685657	0.726109	0.599116	0.743269	0.706366	0.0532592	0.118777	0.496563	0.622705	0.479646	0.129681	0.556498	0.152463	0.601081	0.363059		0.137392	0.111458	0.145075	0.104995
cg02672737	GRAMD2	0.574857	0.470265	0.106985	0.143367	0.436091	0.420545	0.411483	0.346073	0.603317	0.563608	0.378655	0.190953	0.47182	0.648344	0.475592	0.529099	0.300187	0.47575	0.672225	0.628692	0.584288	0.6793	0.504715	0.637172	0.460619	0.624703	0.624904	0.609616	0.616096	0.608404	0.146087	0.204281	0.497237	0.609024	0.461405	0.175889	0.521046	0.271579	0.57119	0.390323		0.162307	0.198879	0.159703	0.164472
cg04098270	GRAMD2	0.565547	0.404748	0.278712	0.10111	0.39436	0.309364	0.379127	0.273482	0.588726	0.571748	0.375261	0.179384	0.445313	0.630824	0.445983	0.466985	0.148141	0.118317	0.660657	0.591252	0.548265	0.687059	0.495579	0.655518	0.474494	0.634625	0.603364	0.625754	0.619951	0.567304	0.103979	0.0938899	0.38339	0.6158	0.422936	0.0867458	0.505532	0.219182	0.542252	0.308176		0.109379	0.150343	0.142589	0.128083
cg05036032	GRAMD2	0.631264	0.447964	0.0373172	0.0329488	0.18568	0.364814	0.44009	0.341782	0.754647	0.671782	0.382215	0.0402372	0.351686	0.730571	0.603103	0.605298	0.0579768	0.0340807	0.856887	0.792595	0.593381	0.75268	0.544148	0.746959	0.503552	0.710879	0.777713	0.586638	0.710482	0.637114	0.0319843	0.0386245	0.116158	0.359458	0.520623	0.0337628	0.585075	0.225162	0.541875	0.333124		0.0360202	0.0344074	0.0390148	0.0352914
cg08885647	GRAMD2	0.726654	0.497029	0.0616646	0.0508887	0.298775	0.313982	0.401279	0.282715	0.810172	0.72701	0.406614	0.0642771	0.541524	0.858915	0.601467	0.651978	0.0722378	0.07839	0.881551	0.800904	0.656321	0.819056	0.569366	0.825392	0.477715	0.788793	0.809327	0.679414	0.804514	0.793853	0.0643912	0.052313	0.18033	0.48732	0.486237	0.0725828	0.666892	0.193512	0.539873	0.302112		0.0601358	0.0734854	0.070988	0.0767153
cg09234567	GRAMD2	0.639103	0.470826	0.0245014	0.0292619	0.418667	0.372952	0.396295	0.254302	0.677488	0.613504	0.388825	0.108713	0.496548	0.705355	0.49511	0.554218	0.0389037	0.046208	0.798938	0.721129	0.592791	0.701559	0.489707	0.712999	0.447701	0.642194	0.717694	0.580832	0.725937	0.679014	0.0322258	0.0331486	0.441753	0.59225	0.471513	0.0358364	0.548165	0.207937	0.506389	0.31834		0.0561595	0.0586168	0.077063	0.0562014
cg25010041	GRAMD2	0.547816	0.386309	0.100712	0.0939287	0.353892	0.343322	0.339043	0.256153	0.639506	0.552272	0.303794	0.103673	0.43543	0.663324	0.408689	0.50395	0.14865	0.304025	0.74327	0.696721	0.591013	0.644985	0.423264	0.67369	0.428425	0.621791	0.697177	0.542187	0.685308	0.568825	0.0876315	0.100557	0.45427	0.564131	0.40995	0.0847001	0.499864	0.163537	0.573877	0.320323		0.106338	0.0763266	0.0876643	0.106391
cg00817367	GRASP	0.735802	0.583226	0.369883	0.355007	0.516321	0.528323	0.463979	0.336818	0.756191	0.723017	0.441469	0.106408	0.554757	0.862209	0.634468	0.679724	0.0683981	0.0505885	0.884559	0.860477	0.727951	0.815813	0.586997	0.813307	0.582245	0.806057	0.849812	0.696493	0.839566	0.810529	0.0802975	0.102266	0.585218	0.614785	0.539812	0.0524525	0.638367	0.169425	0.595348	0.395959		0.0824	0.0731254	0.0703684	0.0748399
cg04034767	GRASP	0.559267	0.433418	0.211478	0.0889698	0.330315	0.400819	0.470407	0.338031	0.773345	0.68361	0.359708	0.0462347	0.539357	0.783656	0.539364	0.633691	0.0558192	0.0353744	0.831698	0.798903	0.664135	0.764731	0.58318	0.781151	0.53771	0.757807	0.832864	0.663794	0.790584	0.786288	0.0412543	0.0406941	0.0726731	0.0424253	0.54294	0.0344081	0.608305	0.145003	0.628785	0.404612		0.0445977	0.0378888	0.0429017	0.0332275
cg08102256	GRASP	0.338685	0.173352	0.0410282	0.041044	0.0506385	0.167786	0.203355	0.11634	0.759146	0.616866	0.100214	0.0314339	0.280648	0.779181	0.381592	0.506769	0.0322878	0.0310279	0.793765	0.779376	0.597805	0.817693	0.481866	0.758542	0.43328	0.73731	0.825143	0.580969	0.758888	0.76681	0.0301711	0.0228099	0.0403153	0.0442628	0.317458	0.0340794	0.381714	0.0415581	0.510818	0.149297		0.0404722	0.0230692	0.0442969	0.0331915
cg09101796	GRASP	0.455687	0.349139	0.0300402	0.0337722	0.0369886	0.198396	0.368749	0.194842	0.713724	0.601165	0.074156	0.0284114	0.432521	0.791856	0.421246	0.549161	0.028982	0.0196703	0.836567	0.782128	0.608482	0.772546	0.53219	0.734033	0.482965	0.745467	0.821334	0.615092	0.77897	0.757266	0.0267848	0.0318016	0.0296817	0.0314552	0.439951	0.0186294	0.461925	0.046618	0.539215	0.288925		0.0262805	0.01432	0.023094	0.0243924
cg09889291	GRASP	0.498515	0.273935	0.0328778	0.0373482	0.0327167	0.196413	0.413914	0.282203	0.766039	0.704903	0.0542543	0.030274	0.481101	0.861013	0.429744	0.510008	0.0336218	0.0251871	0.719729	0.587721	0.604829	0.816484	0.598078	0.857267	0.503106	0.790751	0.836208	0.678447	0.800615	0.76124	0.0314546	0.0341894	0.0320428	0.02925	0.429035	0.03504	0.318837	0.0329677	0.343246	0.270591		0.0382562	0.0354758	0.0290803	0.0254409
cg22196952	GRASP	0.425657	0.357549	0.0296873	0.0283368	0.0467171	0.269909	0.306274	0.262733	0.764534	0.685283	0.128762	0.0290514	0.466869	0.805261	0.472351	0.54567	0.0302339	0.0252656	0.851225	0.814082	0.616177	0.816685	0.511016	0.754156	0.517429	0.771259	0.8231	0.662946	0.775949	0.75724	0.0173437	0.0164865	0.0333626	0.0294834	0.471292	0.035654	0.300878	0.070987	0.597604	0.311341		0.0222253	0.0246734	0.0251606	0.0214578
cg02266348	GRID2IP	0.598	0.356397	0.0664632	0.0695365	0.292672	0.356488	0.368611	0.20492	0.647017	0.586897	0.338269	0.0702218	0.41995	0.65426	0.432474	0.454471	0.059494	0.0703576	0.469885	0.673559	0.572348	0.665553	0.490487	0.697468	0.364667	0.631453	0.561282	0.553676	0.612166	0.532653	0.0557836	0.0501503	0.420683	0.511038	0.422084	0.0505072	0.558951	0.201037	0.24229	0.274258		0.0462251	0.0535137	0.0438586	0.0615771
cg03728046	GRID2IP	0.639512	0.488794	0.0520946	0.0402448	0.352131	0.429786	0.481292	0.362925	0.731382	0.671243	0.413728	0.052342	0.550254	0.709873	0.558237	0.609717	0.0689317	0.0325093	0.561376	0.661843	0.605071	0.693928	0.526716	0.739532	0.54259	0.686091	0.752619	0.61293	0.526664	0.637583	0.0376582	0.0420781	0.536947	0.594785	0.536808	0.0360867	0.615465	0.290935	0.23686	0.313491		0.0325145	0.0453173	0.0394121	0.0421964
cg26193694	GRID2IP	0.736876	0.339529	0.0792136	0.0762348	0.0721955	0.275424	0.446876	0.216894	0.793873	0.760148	0.243701	0.0575864	0.522578	0.882814	0.255565	0.57282	0.0659035	0.0725287	0.809082	0.81396	0.722415	0.837338	0.633769	0.861125	0.562507	0.791775	0.558194	0.592102	0.455447	0.433839	0.0809674	0.0720255	0.439603	0.582729	0.481289	0.0508229	0.679224	0.12433	0.613845	0.295713		0.0818497	0.069002	0.0623343	0.0870941
cg13759674	GRIN1	0.730651	0.590156	0.669351	0.476541	0.552417	0.54078	0.505843	0.413721	0.78503	0.705987	0.503333	0.140661	0.581749	0.804151	0.566528	0.638242	0.349735	0.486506	0.861639	0.807192	0.692531	0.759774	0.583694	0.75437	0.530667	0.748288	0.81631	0.656288	0.796151	0.753864	0.044769	0.0359117	0.568406	0.646583	0.550708	0.041769	0.648659	0.331105	0.705221	0.492832		0.0766665	0.107983	0.0835902	0.101458
cg14351882	GRIN1	0.557509	0.406049	0.297358	0.553817	0.406901	0.460018	0.385663	0.31986	0.772354	0.61512	0.360873	0.0764734	0.437075	0.761984	0.478304	0.558947	0.171532	0.0674248	0.859164	0.747431	0.611399	0.617313	0.59143	0.428328	0.362145	0.656862	0.761948	0.253067	0.791204	0.72451	0.161212	0.105314	0.387638	0.329914	0.441202	0.122595	0.527255	0.215577	0.589739	0.425039		0.149984	0.109818	0.140953	0.133873
cg21233003	GRIN1	0.761906	0.582912	0.0321158	0.0851064	0.54428	0.524698	0.470803	0.412108	0.818293	0.730218	0.451245	0.180425	0.564341	0.827323	0.59165	0.65869	0.0854787	0.0668004	0.894885	0.851004	0.698759	0.737938	0.587184	0.828681	0.494343	0.78315	0.852981	0.778877	0.829065	0.794178	0.0566704	0.0562054	0.610949	0.66323	0.58302	0.0629233	0.66296	0.257959	0.721003	0.516744		0.0919462	0.107118	0.119233	0.113744
cg06085011	GSX2	0.514545	0.440966	0.255571	0.278756	0.343906	0.316367	0.306725	0.341444	0.541934	0.491198	0.310935	0.135461	0.392337	0.588457	0.426427	0.458625	0.094605	0.0815824	0.615829	0.562597	0.51083	0.65206	0.422635	0.596051	0.381164	0.560792	0.568797	0.511165	0.54654	0.536467	0.0879462	0.0805134	0.334827	0.431512	0.37736	0.0815369	0.45644	0.18903	0.514004	0.311168		0.0970877	0.0891865	0.105881	0.0928664
cg13506653	GSX2	0.837741	0.700198	0.671709	0.659014	0.544981	0.522914	0.49115	0.494421	0.832229	0.771771	0.469175	0.117018	0.582385	0.911667	0.634725	0.718391	0.0413843	0.027337	0.923011	0.864843	0.755488	0.866061	0.680219	0.844418	0.628131	0.854885	0.879848	0.739037	0.891404	0.850658	0.0493583	0.0447461	0.606243	0.721023	0.570207	0.0463852	0.704086	0.279342	0.762469	0.529368		0.0747647	0.0758011	0.0839553	0.075518
cg14686113	GSX2	0.72859	0.623301	0.611815	0.564195	0.487658	0.472727	0.41001	0.43991	0.756778	0.660936	0.413693	0.278566	0.493556	0.79286	0.526474	0.591277	0.12931	0.221638	0.845476	0.78195	0.644377	0.740628	0.544736	0.747696	0.544567	0.750821	0.785163	0.638495	0.797994	0.740125	0.157799	0.242351	0.498202	0.59806	0.517086	0.218204	0.592251	0.324892	0.663699	0.407027		0.20318	0.227073	0.218858	0.243471
cg18072802	GSX2	0.388782	0.33508	0.0375191	0.0379231	0.161402	0.388304	0.436269	0.462022	0.69419	0.620295	0.430256	0.0473204	0.500855	0.753982	0.514593	0.58281	0.054121	0.0259994	0.823883	0.752279	0.613001	0.732036	0.524518	0.722135	0.463211	0.594416	0.741514	0.619172	0.202858	0.16098	0.0425267	0.0393244	0.0466837	0.18477	0.513551	0.0436802	0.559916	0.258541	0.594138	0.448027		0.044507	0.0391681	0.0395011	0.0366277
cg19888869	GSX2	0.560749	0.495136	0.436705	0.368748	0.396648	0.378843	0.359678	0.386777	0.569561	0.51877	0.370023	0.226003	0.454975	0.629502	0.479897	0.470484	0.253674	0.482592	0.63589	0.571599	0.466123	0.672907	0.474605	0.616428	0.409707	0.579471	0.582474	0.584029	0.583046	0.56605	0.391846	0.225126	0.439412	0.51708	0.360901	0.212711	0.470577	0.288357	0.515547	0.352577		0.18597	0.241298	0.225246	0.199351
cg21905630	GSX2	0.607171	0.526437	0.437534	0.447346	0.434928	0.369119	0.372047	0.400746	0.585008	0.549306	0.366755	0.226164	0.451341	0.627159	0.477534	0.51274	0.102574	0.118271	0.649789	0.597864	0.547368	0.680015	0.484887	0.62666	0.46718	0.602465	0.606368	0.59062	0.623185	0.609632	0.129419	0.165397	0.462569	0.553735	0.432207	0.155439	0.512195	0.275906	0.567931	0.376785		0.181955	0.197179	0.199643	0.198153
cg25458630	GSX2	0.480069	0.404848	0.0664186	0.0608725	0.196783	0.404028	0.472115	0.462775	0.743037	0.675914	0.43373	0.060241	0.549483	0.739898	0.562322	0.617882	0.0736412	0.0465524	0.810059	0.762275	0.648559	0.746812	0.59169	0.774735	0.529835	0.688265	0.780939	0.658138	0.228678	0.182538	0.0574273	0.0486142	0.091188	0.302397	0.518506	0.0571429	0.621316	0.226292	0.65536	0.476788		0.0614862	0.0526901	0.054463	0.0402259
cg01814945	HLA-J	0.630693	0.353243	0.0244434	0.0214561	0.225426	0.324894	0.279078	0.173998	0.730305	0.586724	0.130053	0.0211598	0.383236	0.69471	0.466198	0.526019	0.0303707	0.0166295	0.827674	0.752519	0.547295	0.669988	0.480862	0.737919	0.371666	0.694674	0.785354	0.552925	0.722062	0.685078	0.0205405	0.0115344	0.481253	0.521996	0.381442	0.023504	0.493213	0.0611525	0.584072	0.331807		0.0336893	0.0313858	0.0239159	0.0153068
cg08163199	HLA-J	0.756797	0.571769	0.0349139	0.0433567	0.497236	0.52769	0.444704	0.402628	0.827943	0.732734	0.437066	0.123422	0.597439	0.800264	0.541458	0.59191	0.0380384	0.0282059	0.855612	0.839277	0.675772	0.783283	0.625219	0.816593	0.538063	0.773038	0.84613	0.670908	0.818926	0.801808	0.0316435	0.0273817	0.570403	0.663809	0.570597	0.0561134	0.690453	0.321945	0.65725	0.520639		0.0991755	0.068978	0.0488175	0.039915
cg09659004	HLA-J	0.494471	0.423951	0.0490483	0.0518689	0.251258	0.399413	0.477938	0.372288	0.746369	0.671784	0.298898	0.0543462	0.485445	0.702232	0.464453	0.507201	0.0697892	0.0536662	0.781674	0.767191	0.646994	0.725168	0.581728	0.721139	0.456719	0.712265	0.808047	0.647006	0.75057	0.665872	0.0512036	0.0478755	0.206526	0.551065	0.518567	0.0567845	0.627758	0.267964	0.643353	0.421196		0.079709	0.063041	0.0606122	0.0514887
cg11867546	HLA-J	0.651278	0.521249	0.178773	0.131615	0.484151	0.484249	0.460226	0.364755	0.712157	0.669188	0.344392	0.130649	0.536284	0.704915	0.55424	0.599282	0.0779473	0.0858438	0.726444	0.730443	0.574012	0.661783	0.558456	0.701818	0.508645	0.678644	0.712008	0.626695	0.744363	0.717685	0.0644883	0.0757891	0.557433	0.610739	0.521864	0.229048	0.586006	0.230347	0.669786	0.47864		0.225843	0.195223	0.144251	0.124487
cg12976581	HLA-J	0.505135	0.421278	0.134392	0.112415	0.398698	0.414657	0.422198	0.34825	0.615958	0.571308	0.295302	0.141588	0.477447	0.671946	0.430335	0.464463	0.140472	0.184795	0.660421	0.639285	0.552451	0.706681	0.524743	0.650357	0.438826	0.631614	0.644363	0.615362	0.628863	0.620274	0.118587	0.147851	0.364608	0.574589	0.475843	0.183244	0.537022	0.285558	0.581467	0.424956		0.202699	0.223998	0.11982	0.142581
cg13338877	HLA-J	0.533173	0.380612	0.184998	0.15357	0.368803	0.394687	0.354778	0.344133	0.578167	0.527097	0.292229	0.107245	0.449011	0.577287	0.414564	0.41793	0.108374	0.0920172	0.698459	0.573657	0.397619	0.620601	0.459986	0.54691	0.344201	0.545243	0.530415	0.511734	0.585801	0.472616	0.0791943	0.0704334	0.44056	0.423912	0.434605	0.0820772	0.5481	0.206681	0.535094	0.428586		0.106278	0.134198	0.106075	0.0958179
cg14781281	HLA-J	0.712352	0.520659	0.0631545	0.0701143	0.509639	0.501767	0.444685	0.357126	0.750883	0.671455	0.351938	0.121656	0.54197	0.743243	0.487223	0.594688	0.0456519	0.0515289	0.846854	0.780494	0.645324	0.745068	0.583296	0.73511	0.472727	0.746718	0.780033	0.660184	0.809209	0.738448	0.029575	0.0352969	0.514882	0.603587	0.536227	0.118596	0.587911	0.278834	0.636939	0.49136		0.201637	0.175953	0.116372	0.0574306
cg15726260	HLA-J	0.617586	0.49113	0.0718668	0.0566151	0.475465	0.499239	0.453282	0.390342	0.696843	0.639336	0.331181	0.146733	0.51715	0.72529	0.440066	0.552447	0.0495181	0.0538278	0.807546	0.784725	0.544838	0.710739	0.538128	0.704505	0.501056	0.683312	0.74897	0.606687	0.74721	0.677107	0.0351941	0.0595258	0.490738	0.564521	0.495909	0.105877	0.572145	0.308976	0.592437	0.445837		0.178462	0.145383	0.127731	0.0650372
cg15788639	HLA-J	0.606728	0.484507	0.409947	0.400994	0.507022	0.481967	0.426764	0.327377	0.620466	0.545085	0.288748	0.151261	0.481754	0.619157	0.519269	0.520174	0.0448675	0.0577069	0.637094	0.620044	0.549918	0.616215	0.482132	0.578129	0.446765	0.606971	0.652114	0.582432	0.629298	0.543559	0.0302344	0.0927303	0.515525	0.519185	0.478919	0.23092	0.540544	0.204649	0.561936	0.433742		0.236217	0.217652	0.219536	0.161573
cg16794576	HLA-J	0.586706	0.406324	0.0561764	0.0398172	0.499855	0.500074	0.475663	0.404968	0.667917	0.621166	0.258411	0.0555377	0.531588	0.675209	0.377154	0.443633	0.0432175	0.039786	0.725159	0.695456	0.608245	0.665192	0.573344	0.695038	0.493334	0.700667	0.822926	0.702133	0.756226	0.727899	0.0393548	0.0444006	0.483281	0.600153	0.550571	0.0642274	0.575143	0.303882	0.580899	0.408134		0.101914	0.0819351	0.0679445	0.0424136
cg18347921	HLA-J	0.479209	0.348321	0.258786	0.126396	0.368155	0.368559	0.287331	0.237331	0.634573	0.589137	0.286152	0.179706	0.416413	0.766522	0.307211	0.448797	0.0942589	0.094673	0.792094	0.731772	0.490964	0.744905	0.404658	0.772278	0.419494	0.695648	0.767761	0.685587	0.724521	0.625951	0.245034	0.0801565	0.296884	0.501724	0.493217	0.153025	0.619047	0.160476	0.517696	0.265701		0.184774	0.154212	0.152913	0.0963142
cg18713646	HLA-J	0.581674	0.448635	0.134656	0.0718656	0.488997	0.490418	0.481178	0.406717	0.65818	0.583624	0.342531	0.119909	0.510772	0.594959	0.461577	0.511846	0.212368	0.114186	0.619184	0.591414	0.537805	0.602369	0.519583	0.59292	0.487177	0.616713	0.744032	0.620719	0.682275	0.630401	0.0730332	0.102128	0.50904	0.563054	0.530381	0.179647	0.548898	0.333729	0.593625	0.476005		0.201742	0.211265	0.150329	0.111184
cg21330423	HLA-J	0.637491	0.490028	0.0406836	0.0450301	0.404962	0.471343	0.464306	0.334858	0.792487	0.729861	0.265507	0.0466576	0.530185	0.83044	0.4951	0.571708	0.0472525	0.0364427	0.89755	0.823355	0.688854	0.803758	0.59637	0.834057	0.485193	0.783018	0.856296	0.672726	0.815532	0.80559	0.0386593	0.0552419	0.491352	0.66074	0.550658	0.056726	0.664713	0.211083	0.697598	0.470316		0.0715484	0.0666089	0.0493023	0.0552491
cg24725574	HLA-J	0.674558	0.436056	0.0342143	0.0334134	0.341546	0.415919	0.358885	0.190952	0.784176	0.67254	0.166127	0.0293171	0.441899	0.788277	0.465642	0.57239	0.038813	0.0291946	0.884327	0.776514	0.642218	0.760937	0.54191	0.835854	0.462486	0.752639	0.826107	0.627917	0.695216	0.644578	0.0245963	0.0286923	0.570144	0.603233	0.492575	0.025511	0.551638	0.0851336	0.64927	0.357741		0.0496341	0.0429441	0.0446133	0.0289753
cg25318809	HLA-J	0.727578	0.483394	0.068902	0.05913	0.524345	0.477835	0.412205	0.367614	0.780164	0.715852	0.419833	0.131047	0.586659	0.768471	0.508597	0.573881	0.0468428	0.051416	0.88092	0.810709	0.659328	0.78653	0.600154	0.816299	0.519072	0.777686	0.822784	0.683383	0.828548	0.806141	0.0320562	0.0404174	0.56228	0.650584	0.534548	0.0788438	0.629966	0.270471	0.58599	0.498402		0.131861	0.0887746	0.0596762	0.0539832
cg25720815	HLA-J	0.643734	0.505743	0.0865058	0.0298743	0.438926	0.47237	0.431522	0.314689	0.737136	0.673588	0.25678	0.0649041	0.512867	0.723417	0.540139	0.608616	0.0556264	0.0238572	0.803084	0.745471	0.626026	0.7065	0.548242	0.739565	0.484968	0.706921	0.766261	0.646635	0.758195	0.700031	0.0644141	0.0239087	0.540094	0.548006	0.478346	0.0503874	0.597281	0.216198	0.657922	0.465817		0.158485	0.14425	0.0586892	0.0435531
cg10605681	HLA-L	0.510167	0.294006	0.129414	0.155209	0.364852	0.232193	0.130515	0.231279	0.627499	0.525067	0.343719	0.0732265	0.516345	0.68877	0.518044	0.463717	0.0969671	0.131163	0.828555	0.793499	0.672554	0.594385	0.444732	0.552026	0.485843	0.720436	0.666984	0.637349	0.750319	0.733514	0.0470885	0.108655	0.290776	0.20344	0.495825	0.0894292	0.557875	0.214585	0.485932	0.376383		0.061993	0.0595419	0.0615286	0.067758
cg14183206	HLA-L	0.71673	0.580398	0.352856	0.462125	0.506013	0.472239	0.383691	0.468217	0.769073	0.684694	0.503886	0.113233	0.585781	0.775779	0.532807	0.629301	0.238807	0.219281	0.77026	0.800736	0.661208	0.698274	0.671349	0.786933	0.490509	0.761945	0.787892	0.677416	0.809082	0.839692	0.106463	0.14469	0.426581	0.535532	0.571873	0.133588	0.614325	0.258212	0.461017	0.545486		0.0913967	0.0878898	0.104939	0.125501
cg27011480	HLA-L	0.675277	0.497055	0.437656	0.458061	0.37367	0.397813	0.346732	0.250995	0.881245	0.806258	0.525906	0.0404101	0.0791306	0.566895	0.688894	0.745967	0.128679	0.0648954	0.926712	0.89224	0.689225	0.691512	0.678846	0.89521	0.456931	0.853094	0.661105	0.701354	0.70134	0.754672	0.0563313	0.0476171	0.160749	0.0760096	0.643671	0.0649791	0.659726	0.221846	0.756895	0.474495		0.0469666	0.0512538	0.0473905	0.0639292
cg00326958	HNRNPF	0.608252	0.471041	0.0686026	0.0784578	0.302302	0.353825	0.387116	0.317163	0.609735	0.557509	0.366197	0.0965828	0.466256	0.681652	0.494617	0.54354	0.117688	0.0681735	0.723313	0.63771	0.60073	0.743638	0.539789	0.694051	0.469122	0.660146	0.654226	0.649967	0.625882	0.617677	0.0829458	0.0900292	0.405534	0.470844	0.468953	0.0976892	0.542831	0.220605	0.584953	0.420489		0.0921849	0.0973126	0.0961266	0.190337
cg05525499	HNRNPF	0.425188	0.376064	0.193791	0.130246	0.103603	0.195584	0.337333	0.267062	0.718207	0.731623	0.247069	0.0821931	0.510887	0.790858	0.46133	0.5681	0.112948	0.135897	0.847518	0.774856	0.734308	0.867976	0.586183	0.736586	0.487771	0.757439	0.793573	0.741749	0.454132	0.405175	0.134307	0.0999688	0.370321	0.422123	0.588273	0.0803963	0.595561	0.144402	0.762656	0.442858		0.0718093	0.0815267	0.0894599	0.128917
cg17824240	HNRNPF	0.477792	0.330389	0.0405912	0.0286028	0.0365278	0.175146	0.392459	0.311047	0.770395	0.656867	0.407213	0.0166401	0.51781	0.787024	0.43828	0.559855	0.0450983	0.0263183	0.847807	0.740236	0.640726	0.765795	0.547187	0.803632	0.495149	0.731342	0.812581	0.543601	0.529327	0.506528	0.038313	0.0220636	0.427155	0.484194	0.542832	0.0320531	0.62133	0.159022	0.672219	0.458512		0.0295305	0.0283264	0.022765	0.0992748
cg03146625	HOXC4	0.781795	0.60809	0.756264	0.704989	0.448925	0.519741	0.441286	0.398552	0.828608	0.796947	0.387092	0.221857	0.547147	0.896834	0.662046	0.751966	0.343341	0.357943	0.910126	0.833468	0.809788	0.243862	0.795416	0.929158	0.403644	0.882046	0.910132	0.797192	0.862126	0.877943	0.539483	0.161391	0.756498	0.534243	0.537722	0.204259	0.663772	0.245242	0.75993	0.533425		0.116149	0.228819	0.14794	0.154682
cg15611151	HOXC4	0.669988	0.432469	0.515393	0.618906	0.475657	0.445149	0.479427	0.25403	0.746277	0.764728	0.257446	0.236011	0.567401	0.838452	0.558705	0.656943	0.283615	0.345031	0.691983	0.853937	0.55843	0.891722	0.697007	0.908072	0.323298	0.830741	0.903457	0.748867	0.61327	0.646208	0.390073	0.232696	0.408833	0.625506	0.56142	0.203817	0.718655	0.275122	0.678249	0.344943		0.183258	0.185783	0.179235	0.167498
cg16370398	HOXC4	0.821898	0.649056	0.767579	0.671586	0.420604	0.569315	0.564662	0.414865	0.830431	0.707437	0.425704	0.42926	0.548922	0.869861	0.661541	0.710116	0.513171	0.482009	0.909727	0.887734	0.712861	0.534529	0.783664	0.901679	0.365247	0.828756	0.908079	0.801975	0.73984	0.683315	0.54031	0.208201	0.681918	0.607913	0.53942	0.249353	0.770475	0.317521	0.753882	0.506142		0.181672	0.200793	0.192507	0.170414
cg19164987	HOXC4	0.386532	0.385935	0.787062	0.626419	0.492596	0.518457	0.415306	0.385619	0.778067	0.708149	0.320742	0.247068	0.569227	0.899484	0.602965	0.59281	0.42248	0.586328	0.878474	0.77733	0.695344	0.850797	0.608427	0.818456	0.448069	0.757371	0.819805	0.677757	0.172571	0.165379	0.576359	0.180516	0.554513	0.648294	0.580142	0.171546	0.652172	0.358053	0.625832	0.398034		0.186285	0.237281	0.187734	0.194117
cg21493516	HOXC4	0.296064	0.340364	0.795185	0.666468	0.434547	0.440106	0.526088	0.430188	0.375717	0.329436	0.345225	0.215962	0.51859	0.855158	0.333513	0.433419	0.373665	0.445239	0.804103	0.718021	0.760076	0.866293	0.588517	0.758374	0.448964	0.643992	0.764053	0.638706	0.385735	0.343893	0.473198	0.209804	0.597625	0.669087	0.492193	0.212776	0.650513	0.272395	0.73915	0.226017		0.230646	0.215324	0.200267	0.204719
cg12178578	HPDL	0.583996	0.332551	0.483984	0.343419	0.433861	0.325449	0.358928	0.273311	0.768795	0.638127	0.217418	0.0449978	0.460493	0.804962	0.426386	0.510567	0.0794461	0.0557179	0.8312	0.750888	0.631923	0.743478	0.487649	0.542672	0.481982	0.72012	0.808644	0.639638	0.786477	0.775339	0.0397251	0.0383026	0.476664	0.576897	0.475841	0.048742	0.593392	0.0848705	0.659757	0.391302		0.0427045	0.0544858	0.0386386	0.0326043
cg15071854	HPDL	0.621993	0.367383	0.456841	0.268934	0.387615	0.36478	0.456518	0.373445	0.745488	0.654337	0.306493	0.032602	0.506311	0.776498	0.5188	0.618573	0.0534128	0.0400061	0.768483	0.753687	0.647591	0.754521	0.557703	0.753726	0.5208	0.761414	0.801157	0.661664	0.780426	0.75842	0.0205604	0.0331636	0.538904	0.626577	0.531296	0.025628	0.62012	0.255407	0.689558	0.455926		0.0291518	0.0259529	0.0307492	0.0310972
cg21868134	HPDL	0.532551	0.342491	0.252272	0.0648424	0.281776	0.284294	0.456388	0.374586	0.737622	0.65032	0.326984	0.0331037	0.455795	0.773601	0.30293	0.494398	0.0497222	0.0333021	0.450367	0.564179	0.657316	0.754679	0.508531	0.61493	0.520511	0.759024	0.804304	0.665588	0.686399	0.649298	0.0346944	0.0433741	0.489833	0.599488	0.507451	0.0295845	0.57892	0.22764	0.645415	0.438046		0.0378295	0.03427	0.0314664	0.0312343
cg02322203	HSD11B2	0.668317	0.524438	0.0857529	0.0703068	0.328846	0.471609	0.490067	0.457165	0.716764	0.648684	0.460117	0.0420166	0.536253	0.763792	0.551854	0.596253	0.064787	0.030431	0.860832	0.786441	0.650797	0.743715	0.500149	0.707234	0.513197	0.699117	0.778283	0.624312	0.763738	0.702713	0.0300019	0.0572812	0.544377	0.594335	0.546927	0.0483321	0.599607	0.321533	0.642755	0.480356		0.0465025	0.0387762	0.050273	0.0370839
cg02955911	HSD11B2	0.691028	0.520619	0.175454	0.0990711	0.418106	0.430167	0.445136	0.417118	0.745739	0.669591	0.43969	0.0842344	0.583941	0.78521	0.563613	0.62807	0.0827788	0.0580322	0.83533	0.77314	0.660927	0.755948	0.486743	0.712584	0.521477	0.719882	0.788857	0.66195	0.776762	0.738007	0.0517411	0.102372	0.549698	0.629763	0.565912	0.109308	0.613716	0.241976	0.577114	0.443839		0.0753175	0.0878473	0.0840586	0.0800751
cg16545496	HSD11B2	0.640678	0.534197	0.187787	0.0982387	0.461249	0.469686	0.463652	0.403392	0.709861	0.643154	0.435675	0.0890112	0.539645	0.733915	0.5502	0.582903	0.0841854	0.0589932	0.831947	0.768283	0.618213	0.703125	0.464743	0.635394	0.515672	0.678946	0.753706	0.618262	0.748482	0.654596	0.0389666	0.138415	0.533005	0.57692	0.546134	0.114525	0.578829	0.263577	0.590579	0.457066		0.100822	0.0748614	0.11189	0.0929821
cg00187933	IDUA	0.525213	0.43776	0.276466	0.336507	0.418199	0.423981	0.346189	0.303914	0.404344	0.372576	0.365922	0.291559	0.437272	0.574994	0.44833	0.457602	0.106802	0.547506	0.577864	0.556088	0.537219	0.631568	0.459243	0.59899	0.418257	0.574705	0.570916	0.494845	0.549461	0.556378	0.377904	0.216095	0.442993	0.309282	0.348923	0.196233	0.480939	0.263999	0.514248	0.371967		0.190957	0.222136	0.168259	0.236517
cg00810208	IDUA	0.616026	0.394071	0.213429	0.221705	0.43531	0.385455	0.362589	0.299345	0.698592	0.610417	0.34997	0.0395705	0.461844	0.714923	0.33446	0.377115	0.0235694	0.488265	0.813776	0.669854	0.601796	0.716921	0.407693	0.574417	0.431946	0.656317	0.681375	0.52225	0.749452	0.673093	0.0248515	0.0293145	0.451565	0.564008	0.488754	0.0271848	0.513138	0.0861768	0.622208	0.390926		0.0242479	0.0270585	0.0291974	0.0360749
cg15769764	IDUA	0.551164	0.459753	0.234367	0.244843	0.440529	0.420763	0.317041	0.284839	0.589905	0.558701	0.373138	0.190638	0.445164	0.735688	0.479411	0.482184	0.0655368	0.319613	0.646949	0.692724	0.599195	0.705419	0.51346	0.779638	0.430819	0.728916	0.736925	0.562862	0.64644	0.621999	0.342767	0.128707	0.459688	0.434047	0.354111	0.108889	0.530137	0.219959	0.600774	0.377301		0.094194	0.121551	0.117317	0.131462
cg09127400	IER3	0.681388	0.457168	0.447098	0.37503	0.520624	0.522018	0.476648	0.417362	0.577497	0.493217	0.434122	0.103957	0.540901	0.734627	0.501403	0.570465	0.182758	0.348221	0.656416	0.627496	0.68132	0.643734	0.596746	0.800231	0.519354	0.713627	0.796154	0.576758	0.63841	0.627585	0.13687	0.0757533	0.410611	0.597879	0.542172	0.0696483	0.551783	0.245576	0.659214	0.481849		0.096689	0.111456	0.0827973	0.0839505
cg10060574	IER3	0.613184	0.447621	0.462511	0.390901	0.453629	0.453449	0.449465	0.385504	0.50047	0.572179	0.437548	0.171532	0.507614	0.664917	0.480196	0.507571	0.256316	0.291249	0.670118	0.644594	0.605881	0.647151	0.554017	0.65482	0.482196	0.639681	0.650496	0.507978	0.663958	0.642871	0.220268	0.162296	0.473825	0.522714	0.511786	0.163379	0.57347	0.282253	0.598536	0.436188		0.163606	0.209667	0.15477	0.171226
cg10938374	IER3	0.682746	0.536391	0.684492	0.548917	0.435163	0.432723	0.492778	0.438535	0.732318	0.649998	0.484388	0.0595508	0.527642	0.719915	0.536438	0.605358	0.471252	0.498211	0.77018	0.684236	0.58625	0.662515	0.511584	0.712762	0.515115	0.698198	0.752747	0.625108	0.751206	0.696214	0.479883	0.0473231	0.566193	0.594261	0.52403	0.0564311	0.554075	0.218517	0.597661	0.493674		0.0265338	0.0864504	0.0294993	0.0291509
cg11969002	IER3	0.560153	0.404625	0.516815	0.409016	0.382242	0.396511	0.334129	0.2597	0.557872	0.498228	0.361069	0.168255	0.447474	0.645369	0.442441	0.474552	0.234502	0.412606	0.673809	0.581121	0.52615	0.715811	0.436894	0.662746	0.363611	0.561482	0.587018	0.594974	0.544218	0.592211	0.193291	0.17887	0.437175	0.52458	0.411165	0.179777	0.474029	0.21775	0.519177	0.330848		0.159831	0.196057	0.182038	0.158813
cg13885965	IER3	0.591182	0.418144	0.523806	0.461507	0.327759	0.371466	0.227112	0.148794	0.689043	0.568261	0.309789	0.065913	0.356125	0.691273	0.431458	0.508021	0.183997	0.270371	0.801846	0.745108	0.598609	0.565638	0.454776	0.732321	0.270265	0.536177	0.746073	0.5358	0.717025	0.671256	0.12238	0.0619767	0.435626	0.45951	0.387153	0.0440391	0.501524	0.105102	0.563177	0.2127		0.0663486	0.061443	0.0606046	0.0515691
cg05278650	IQSEC1	0.696158	0.541269	0.0387531	0.0592272	0.452816	0.456136	0.488334	0.40405	0.756715	0.702947	0.497763	0.139007	0.565116	0.781227	0.490942	0.552786	0.0499873	0.0403819	0.60161	0.634661	0.659285	0.749381	0.603552	0.788135	0.573484	0.751003	0.820248	0.673088	0.825733	0.779128	0.0493725	0.074579	0.5427	0.533091	0.542131	0.0684695	0.646911	0.38335	0.661404	0.494956		0.07436	0.113531	0.102407	0.0704227
cg18523979	IQSEC1	0.667101	0.542505	0.0562056	0.048093	0.107364	0.408556	0.481406	0.391799	0.712511	0.659381	0.483233	0.0868276	0.562411	0.774449	0.281574	0.426071	0.0552956	0.0609083	0.569817	0.609535	0.67253	0.758077	0.521383	0.646329	0.542596	0.737803	0.784471	0.655271	0.49712	0.572253	0.05368	0.0530656	0.457184	0.523608	0.541736	0.0570124	0.631033	0.394952	0.653438	0.51455		0.0444149	0.0608121	0.0599711	0.0486931
cg20042798	IQSEC1	0.523875	0.462506	0.285756	0.315239	0.46508	0.446002	0.402799	0.333991	0.593939	0.519896	0.40993	0.192222	0.466059	0.51358	0.475648	0.512195	0.207411	0.251068	0.77052	0.696092	0.619484	0.680147	0.188299	0.289486	0.53238	0.677699	0.734109	0.52727	0.59291	0.556554	0.248464	0.187101	0.484731	0.49446	0.540053	0.180582	0.368876	0.273506	0.521317	0.449558		0.197113	0.229172	0.197891	0.221699
cg00976453	KCNB1	0.740156	0.45679	0.0340385	0.0326401	0.473301	0.404122	0.465306	0.357704	0.815061	0.742866	0.400704	0.0375994	0.535378	0.843212	0.597201	0.644871	0.0411357	0.0446962	0.873374	0.832466	0.695881	0.801756	0.589467	0.8094	0.542861	0.77039	0.80951	0.707248	0.830279	0.818496	0.0313557	0.0268671	0.470322	0.650126	0.548191	0.0271812	0.652189	0.138717	0.712564	0.455901		0.0330825	0.0335478	0.0319901	0.0509936
cg01445809	KCNB1	0.594534	0.314455	0.0420026	0.0343062	0.324478	0.264406	0.331727	0.284023	0.705081	0.596769	0.344131	0.0259943	0.419609	0.72885	0.44464	0.477316	0.0387893	0.0312688	0.774767	0.737954	0.563619	0.689236	0.42814	0.706829	0.440252	0.648822	0.66875	0.568839	0.711851	0.616506	0.0253411	0.0447045	0.257935	0.532574	0.403791	0.0399369	0.538303	0.120345	0.556398	0.388223		0.0268721	0.0381232	0.0273654	0.0293369
cg01663603	KCNB1	0.745174	0.517755	0.0327879	0.0303772	0.476877	0.39836	0.447411	0.3249	0.790986	0.719906	0.40397	0.0600759	0.551769	0.810532	0.537986	0.640826	0.0417385	0.0328288	0.845845	0.793411	0.666572	0.771714	0.562326	0.851318	0.548549	0.748987	0.811923	0.676266	0.816115	0.778874	0.0500374	0.0399973	0.467433	0.616458	0.534849	0.0502979	0.621995	0.144917	0.703917	0.465256		0.0461671	0.053757	0.0741767	0.0715475
cg11131532	KCNB1	0.674471	0.394952	0.0275684	0.0289176	0.4259	0.3489	0.427636	0.374156	0.724002	0.651556	0.415067	0.046933	0.49773	0.735202	0.535052	0.58458	0.0435835	0.019958	0.803456	0.760174	0.630251	0.739718	0.510112	0.747151	0.516355	0.70794	0.734571	0.618445	0.772346	0.717469	0.0374923	0.0320379	0.417588	0.57643	0.456006	0.0379027	0.584375	0.23528	0.625773	0.465347		0.0364198	0.0386223	0.0332122	0.0421628
cg12307787	KCNB1	0.784843	0.550618	0.035655	0.0434997	0.491211	0.426005	0.433472	0.350545	0.805082	0.733758	0.414303	0.106761	0.552189	0.842446	0.554053	0.683712	0.0525383	0.0415906	0.845982	0.815959	0.661504	0.814737	0.564689	0.800612	0.55357	0.765888	0.795436	0.680194	0.816119	0.764689	0.0601401	0.0578612	0.503775	0.645137	0.577526	0.0714498	0.668915	0.124658	0.71179	0.474933		0.0857116	0.0819636	0.0687458	0.0915127
cg12392473	KCNB1	0.819482	0.620586	0.0596985	0.0636716	0.604781	0.468481	0.541028	0.425613	0.830879	0.803886	0.522089	0.109537	0.648049	0.888263	0.669327	0.726335	0.0768169	0.0675804	0.895078	0.864619	0.787306	0.890658	0.658534	0.874295	0.651467	0.836283	0.878706	0.767995	0.838763	0.844016	0.0844521	0.0825303	0.573298	0.716381	0.640358	0.06592	0.750895	0.184584	0.796414	0.591449		0.0672412	0.0915333	0.0874699	0.0936963
cg12457040	KCNIP3	0.684812	0.5281	0.213026	0.0554047	0.0494788	0.428574	0.482493	0.373656	0.739876	0.678327	0.464012	0.0424304	0.535916	0.772911	0.554292	0.53968	0.0419986	0.0463006	0.860688	0.757393	0.644896	0.744054	0.524371	0.810811	0.529967	0.757435	0.79108	0.679917	0.697913	0.567411	0.0392582	0.0376856	0.532592	0.658429	0.57141	0.044353	0.62078	0.138998	0.662275	0.406158		0.0438571	0.0364217	0.041623	0.0317107
cg23497501	KCNIP3	0.668825	0.49004	0.165959	0.0466881	0.0531362	0.403286	0.443518	0.332169	0.740141	0.654817	0.401122	0.0497915	0.518956	0.744337	0.502412	0.491478	0.046481	0.0385288	0.826933	0.748432	0.637132	0.734864	0.548718	0.776088	0.489846	0.735822	0.783297	0.629621	0.75168	0.643084	0.040944	0.0432555	0.473755	0.602829	0.479767	0.0353584	0.599528	0.167176	0.681076	0.33679		0.0314706	0.0442136	0.0505347	0.0344957
cg26529376	KCNIP3	0.133783	0.246631	0.0518596	0.0419895	0.0611278	0.286595	0.411365	0.243172	0.682297	0.579213	0.365798	0.0440128	0.451682	0.6651	0.389194	0.326176	0.0465955	0.0445289	0.493832	0.538358	0.579589	0.667703	0.552657	0.730647	0.429567	0.672368	0.716757	0.512243	0.421476	0.360747	0.0403507	0.0291652	0.446645	0.573309	0.464065	0.0461889	0.572146	0.16686	0.575666	0.26292		0.0366503	0.0274546	0.0372246	0.0261031
cg01592801	KCNS2	0.512745	0.476821	0.59537	0.506853	0.401624	0.450605	0.3925	0.290376	0.794297	0.664927	0.475495	0.162433	0.509826	0.803304	0.4682	0.619878	0.181106	0.124619	0.854127	0.817137	0.662974	0.60152	0.61641	0.694608	0.515381	0.689988	0.789001	0.295386	0.747241	0.717675	0.160768	0.169659	0.276676	0.553674	0.567147	0.1956	0.621323	0.319581	0.51581	0.350976		0.128865	0.193078	0.132927	0.102258
cg03561565	KCNS2	0.746491	0.515704	0.449477	0.325119	0.376242	0.409815	0.337327	0.366404	0.644785	0.480571	0.31819	0.225739	0.407655	0.781228	0.434667	0.576569	0.328059	0.28497	0.792726	0.758517	0.652714	0.829411	0.617942	0.808192	0.464022	0.745189	0.657127	0.718392	0.629761	0.686547	0.276288	0.196048	0.490066	0.637715	0.391761	0.203363	0.439835	0.247274	0.694811	0.231755		0.249431	0.195592	0.209531	0.178715
cg14486338	KCNS2	0.730381	0.545156	0.53234	0.576233	0.490794	0.446502	0.515748	0.521185	0.756097	0.738946	0.520665	0.0905215	0.54813	0.79413	0.561801	0.580917	0.170823	0.235678	0.902726	0.838566	0.726236	0.798675	0.63062	0.826164	0.623334	0.807929	0.804283	0.667818	0.836555	0.758363	0.576081	0.0415511	0.505944	0.639841	0.548873	0.0453753	0.631941	0.344933	0.643195	0.453755		0.0410821	0.0733304	0.0483087	0.0356208
cg01793449	KIAA0495	0.756734	0.432718	0.0830524	0.0654772	0.49694	0.393699	0.403236	0.270894	0.840719	0.76475	0.262312	0.0726842	0.547879	0.891298	0.554184	0.674503	0.056394	0.0438062	0.886792	0.8719	0.607293	0.869164	0.64347	0.879679	0.410412	0.816134	0.885461	0.792049	0.848326	0.851495	0.0656101	0.0544475	0.628874	0.737465	0.595053	0.0574203	0.719312	0.13972	0.774499	0.481964		0.0571347	0.0573402	0.0618339	0.0828443
cg03909781	KIAA0495	0.414491	0.147763	0.0165114	0.0241923	0.184902	0.184872	0.220095	0.192294	0.662295	0.605367	0.186968	0.0351519	0.460646	0.767821	0.178647	0.356372	0.0231139	0.0373909	0.683428	0.743825	0.515564	0.721926	0.378128	0.675866	0.306274	0.658743	0.65208	0.615541	0.703555	0.656397	0.0377605	0.0310112	0.501803	0.57237	0.384924	0.0231586	0.573618	0.106793	0.573359	0.298846		0.02472	0.0258314	0.0280735	0.0238994
cg05491852	KIAA0495	0.545326	0.412207	0.0557092	0.0789529	0.251779	0.351843	0.438326	0.351311	0.582191	0.555438	0.293991	0.078002	0.503221	0.623795	0.381342	0.47579	0.0993985	0.0725315	0.616788	0.582992	0.473521	0.664612	0.537619	0.637419	0.456282	0.503398	0.448995	0.531418	0.508364	0.47434	0.0699916	0.0760331	0.483321	0.574821	0.488084	0.0836853	0.406778	0.261301	0.569521	0.459444		0.0559668	0.0750729	0.062399	0.0688244
cg10634619	KIAA0495	0.586588	0.343023	0.443983	0.443896	0.371379	0.362509	0.326375	0.268284	0.793479	0.652357	0.185284	0.121708	0.464408	0.850448	0.481567	0.627108	0.138325	0.075971	0.87189	0.811504	0.697266	0.842288	0.526146	0.840226	0.324276	0.667694	0.816201	0.709145	0.781001	0.783868	0.151369	0.0839116	0.53285	0.586514	0.412432	0.0947045	0.576998	0.126055	0.71745	0.433573		0.0850297	0.0856014	0.0767323	0.0655572
cg15472784	KIAA0495	0.551305	0.299964	0.0336233	0.0316637	0.407058	0.372864	0.330301	0.233597	0.753266	0.63485	0.237373	0.0357688	0.457584	0.798835	0.504092	0.568447	0.0472097	0.0331006	0.86783	0.789033	0.640057	0.756784	0.507853	0.766346	0.340219	0.652342	0.816243	0.624441	0.772061	0.748936	0.0351448	0.0331063	0.503036	0.574888	0.429063	0.0301524	0.572734	0.0708413	0.642684	0.358278		0.0296088	0.0330083	0.0311608	0.0263023
cg16991768	KIAA0495	0.274824	0.054595	0.0403704	0.0286269	0.050625	0.169804	0.174723	0.0606574	0.567392	0.566071	0.174621	0.0305101	0.46942	0.837308	0.0485226	0.244791	0.0292277	0.019882	0.857447	0.76729	0.646361	0.805128	0.520415	0.824073	0.298936	0.674252	0.854236	0.672532	0.624769	0.469424	0.0350485	0.0307203	0.550906	0.579205	0.420739	0.0288776	0.588619	0.0906521	0.494643	0.297971		0.0324026	0.0285861	0.0204073	0.0242151
cg24934561	KIAA0495	0.553084	0.302432	0.0577038	0.059888	0.408705	0.367513	0.454087	0.357781	0.684747	0.619299	0.195943	0.0540192	0.501404	0.677022	0.344353	0.360129	0.0652548	0.0706542	0.716805	0.655939	0.579802	0.66151	0.46247	0.67165	0.411453	0.607199	0.674696	0.585468	0.70281	0.626256	0.0667087	0.049893	0.520642	0.542052	0.463562	0.0559723	0.552044	0.240321	0.557353	0.450429		0.0638659	0.0446933	0.0562205	0.0670915
cg25467973	KIAA0495	0.62563	0.350178	0.0320397	0.0280732	0.434771	0.34057	0.325518	0.202377	0.810589	0.715657	0.190221	0.030559	0.500377	0.864609	0.566119	0.641217	0.0410242	0.0283055	0.893198	0.833012	0.685102	0.830752	0.594628	0.858762	0.354116	0.732601	0.866216	0.717815	0.809155	0.787144	0.0328354	0.046633	0.58344	0.628515	0.459309	0.0406394	0.678303	0.0739165	0.733481	0.33358		0.0330643	0.037685	0.033972	0.0257755
cg02156380	KIAA1614	0.559136	0.458692	0.0980833	0.123464	0.409133	0.418643	0.356216	0.302715	0.578997	0.557102	0.358492	0.229378	0.419235	0.639831	0.486207	0.520784	0.226233	0.186846	0.644813	0.601232	0.591671	0.717242	0.498331	0.63544	0.440373	0.607302	0.611548	0.60822	0.60549	0.605049	0.156829	0.25277	0.470322	0.569254	0.446143	0.263622	0.491382	0.262195	0.572891	0.413463		0.155822	0.233676	0.218403	0.167937
cg04578935	KIAA1614	0.606679	0.463328	0.455757	0.399354	0.430641	0.387717	0.381638	0.268415	0.606964	0.589815	0.355253	0.182353	0.476227	0.648587	0.48633	0.530231	0.292275	0.168028	0.669997	0.637863	0.626562	0.657854	0.508051	0.658844	0.465052	0.626507	0.631012	0.629067	0.618349	0.619242	0.163868	0.230425	0.487481	0.577224	0.481265	0.227274	0.509803	0.245872	0.576898	0.393057		0.189855	0.218159	0.239033	0.215633
cg07730364	KIAA1614	0.590662	0.439693	0.444481	0.416821	0.408877	0.3984	0.381916	0.29936	0.593411	0.567242	0.396884	0.0887986	0.464397	0.594588	0.495267	0.53136	0.0917532	0.0533803	0.5956	0.584715	0.583666	0.710242	0.515293	0.65059	0.467179	0.606461	0.606809	0.54979	0.596838	0.585547	0.0683367	0.0733737	0.490582	0.590231	0.446751	0.0756864	0.523647	0.27837	0.575304	0.432621		0.0667988	0.0779842	0.07336	0.0487038
cg12604950	KIAA1614	0.609361	0.472953	0.10616	0.0976313	0.497977	0.478022	0.470777	0.377631	0.600894	0.606033	0.450993	0.129264	0.517228	0.642543	0.526468	0.560683	0.139652	0.133687	0.642707	0.603169	0.617461	0.730424	0.520293	0.618037	0.516675	0.655802	0.607359	0.646033	0.613214	0.616079	0.094345	0.115011	0.479233	0.540791	0.539515	0.114448	0.560545	0.31888	0.57173	0.490193		0.110163	0.112645	0.127692	0.109045
cg23056823	KIAA1614	0.624793	0.463842	0.492755	0.471116	0.49394	0.484769	0.468695	0.370191	0.711765	0.649674	0.435332	0.0193226	0.487608	0.734637	0.51403	0.603533	0.0410302	0.0302101	0.797435	0.740788	0.634815	0.756716	0.536908	0.705115	0.491413	0.693792	0.758689	0.616044	0.764879	0.745961	0.0314422	0.0328213	0.531711	0.588008	0.521205	0.0280037	0.580324	0.307281	0.606118	0.510595		0.0369808	0.0284274	0.0302491	0.0384112
cg01100175	KIF5C	0.556167	0.465593	0.0530246	0.0582834	0.429297	0.416631	0.364176	0.285853	0.591715	0.529437	0.336033	0.128931	0.426817	0.663416	0.445333	0.493379	0.0787046	0.0973677	0.74327	0.680421	0.549111	0.663923	0.456144	0.633364	0.392178	0.646588	0.662878	0.541159	0.655868	0.56269	0.0708926	0.176999	0.449799	0.495553	0.428839	0.187454	0.509043	0.226787	0.539786	0.34505		0.142208	0.136638	0.150075	0.121537
cg01391084	KIF5C	0.572397	0.433367	0.137572	0.13348	0.329065	0.294285	0.359882	0.212036	0.681214	0.549827	0.216548	0.153174	0.348922	0.688759	0.436254	0.49936	0.224591	0.1447	0.772857	0.705801	0.645551	0.774776	0.43253	0.78431	0.402519	0.704496	0.668819	0.64038	0.686998	0.535691	0.172333	0.180222	0.427171	0.610708	0.357978	0.213185	0.458348	0.197154	0.607028	0.286913		0.147678	0.127157	0.151512	0.18417
cg06118384	KIF5C	0.626251	0.422032	0.0340774	0.0298016	0.334094	0.331045	0.349076	0.212633	0.648215	0.584221	0.262053	0.0403987	0.407526	0.720246	0.45657	0.527568	0.0608946	0.0351175	0.788481	0.723124	0.579812	0.710798	0.460819	0.709742	0.403593	0.673758	0.743329	0.568386	0.747445	0.672945	0.0331698	0.0718279	0.451878	0.517006	0.388898	0.0575128	0.506536	0.126158	0.587416	0.326878		0.0714111	0.0473008	0.0663673	0.0472461
cg03934926	KLHL35	0.836492	0.588578	0.586919	0.501946	0.652376	0.608322	0.397272	0.254387	0.863307	0.808767	0.296828	0.0848061	0.65765	0.89902	0.650038	0.714027	0.139566	0.0679306	0.908819	0.909327	0.883059	0.920599	0.643484	0.907255	0.521924	0.879634	0.895525	0.733328	0.868271	0.887141	0.122877	0.159338	0.645848	0.721005	0.685166	0.158615	0.761278	0.109209	0.772854	0.408526		0.127053	0.110467	0.127444	0.0861355
cg12001148	KLHL35	0.595639	0.413443	0.242563	0.310395	0.447362	0.421484	0.363249	0.244051	0.601753	0.579803	0.297483	0.122231	0.497122	0.68424	0.417752	0.514663	0.106419	0.10088	0.717326	0.673284	0.622979	0.744108	0.486599	0.6776	0.447966	0.688117	0.671122	0.628188	0.669629	0.645824	0.199096	0.142924	0.466096	0.586834	0.501209	0.1209	0.526418	0.16942	0.569472	0.371579		0.153199	0.10628	0.131468	0.106624
cg21555796	KLHL35	0.670536	0.403076	0.457171	0.364139	0.379185	0.465727	0.253841	0.167362	0.83687	0.752137	0.23156	0.0464592	0.54361	0.86168	0.587147	0.680137	0.0407082	0.0351064	0.918418	0.869976	0.774092	0.86696	0.586949	0.86348	0.479187	0.81	0.858732	0.699975	0.852085	0.847382	0.215019	0.0545708	0.444271	0.585195	0.599082	0.0550848	0.52522	0.0550634	0.726852	0.325687		0.0503857	0.0415407	0.0454369	0.0362133
cg02273617	LBXCOR1	0.346898	0.213319	0.0354211	0.0358716	0.116626	0.269048	0.207276	0.268958	0.60771	0.566251	0.285311	0.0359205	0.384641	0.664876	0.339657	0.421116	0.0448287	0.013713	0.71556	0.675872	0.536496	0.650845	0.421196	0.604163	0.350028	0.614874	0.708673	0.511548	0.632379	0.539294	0.0423051	0.0287828	0.148033	0.330753	0.346159	0.0325836	0.460374	0.176756	0.517929	0.343843		0.0391552	0.039325	0.0335542	0.029694
cg11601252	LBXCOR1	0.56935	0.431285	0.066798	0.0482855	0.44487	0.467555	0.418408	0.309909	0.697614	0.660069	0.402359	0.0662453	0.511466	0.765378	0.443803	0.536663	0.0394477	0.379542	0.808622	0.771017	0.648164	0.718341	0.54504	0.763097	0.496988	0.728366	0.798986	0.629833	0.768027	0.735058	0.17116	0.0489529	0.510481	0.57063	0.511314	0.0331256	0.615496	0.203218	0.658894	0.388216		0.0292747	0.0619406	0.035282	0.041229
cg17082347	LBXCOR1	0.644509	0.443286	0.0772574	0.101297	0.417319	0.414937	0.382508	0.278499	0.726665	0.644676	0.395104	0.0768602	0.499565	0.754557	0.467315	0.572203	0.0448135	0.0451225	0.830237	0.781374	0.643511	0.738182	0.521742	0.706543	0.494178	0.70149	0.786518	0.624975	0.786624	0.717362	0.17655	0.062089	0.456398	0.547225	0.487676	0.0503326	0.582188	0.200387	0.631416	0.458781		0.0415642	0.075006	0.0501266	0.0384872
cg24231037	LBXCOR1	0.428994	0.203996	0.0397937	0.0349231	0.199468	0.226972	0.158874	0.214919	0.706134	0.620967	0.286376	0.0473751	0.402975	0.751171	0.381912	0.516087	0.0290684	0.0422395	0.823048	0.748647	0.621754	0.721205	0.473158	0.748909	0.360507	0.651928	0.784851	0.586106	0.767035	0.686455	0.0454719	0.046022	0.190267	0.349924	0.388477	0.0433883	0.524431	0.0893251	0.61095	0.304746		0.0412657	0.0491116	0.0345878	0.0498221
cg24880701	LBXCOR1	0.600059	0.48655	0.686232	0.507407	0.466261	0.457938	0.370292	0.295901	0.677674	0.634038	0.379886	0.180843	0.452795	0.710924	0.4746	0.522277	0.0667646	0.145144	0.788496	0.744463	0.597229	0.684184	0.465818	0.63603	0.484179	0.673254	0.71243	0.588717	0.727488	0.653176	0.209468	0.159666	0.492955	0.549119	0.480339	0.0838731	0.540704	0.250196	0.583736	0.32284		0.0693829	0.243116	0.0870588	0.0942838
cg25638626	LBXCOR1	0.47216	0.439381	0.0718059	0.0769988	0.383955	0.416054	0.369309	0.334905	0.670296	0.610238	0.378542	0.150057	0.474164	0.683547	0.491481	0.5684	0.0875606	0.0806274	0.771685	0.71431	0.58731	0.67552	0.513089	0.668819	0.465819	0.670273	0.738478	0.598553	0.72661	0.668103	0.109675	0.0783223	0.396233	0.555131	0.477885	0.0752597	0.56053	0.234412	0.589062	0.438372		0.0700543	0.182723	0.0872464	0.0900245
cg00802728	LHX5	0.660416	0.382792	0.685993	0.543983	0.10202	0.0646714	0.325292	0.17473	0.744042	0.623289	0.374744	0.0372826	0.542508	0.783826	0.0847584	0.346181	0.104477	0.0383744	0.870502	0.779607	0.6398	0.622771	0.438739	0.517226	0.312565	0.396769	0.554749	0.509387	0.566855	0.525557	0.169725	0.0605871	0.128678	0.144353	0.494443	0.049587	0.483961	0.114065	0.476528	0.270912		0.0492818	0.049015	0.0723353	0.0334553
cg11213520	LHX5	0.671728	0.254388	0.723621	0.330162	0.358319	0.334519	0.188222	0.108443	0.767195	0.682811	0.220829	0.0986908	0.502531	0.781164	0.0884718	0.210284	0.0461698	0.120697	0.882482	0.796864	0.411924	0.623095	0.313191	0.501819	0.516386	0.734814	0.832926	0.569482	0.507661	0.47446	0.212779	0.0550721	0.0776098	0.250742	0.517748	0.107619	0.573151	0.134994	0.0675443	0.0764496		0.164921	0.110444	0.183409	0.100411
cg15159605	LHX5	0.710553	0.341024	0.553784	0.51646	0.175175	0.254696	0.213421	0.189527	0.764863	0.716409	0.347395	0.167874	0.564201	0.795163	0.578697	0.624847	0.142871	0.147154	0.860975	0.821765	0.704771	0.589511	0.409526	0.491199	0.484512	0.528871	0.589733	0.466477	0.482094	0.515032	0.224035	0.177503	0.38386	0.339008	0.470036	0.0978378	0.617209	0.272514	0.466346	0.163447		0.165399	0.159879	0.169548	0.146758
cg08859095	LOC100128071	0.175951	0.174356	0.0420506	0.0921576	0.0825147	0.290182	0.487582	0.439431	0.711004	0.668676	0.353506	0.102687	0.525685	0.728365	0.586819	0.603827	0.0908073	0.057864	0.837267	0.765563	0.524057	0.596229	0.307845	0.551425	0.46207	0.631454	0.769036	0.6474	0.613321	0.57001	0.0677353	0.0557832	0.352297	0.593322	0.497482	0.0556651	0.268865	0.109431	0.64113	0.417327		0.0739234	0.0938538	0.0757478	0.084001
cg11167537	LOC100128071	0.56039	0.335245	0.0510411	0.0421186	0.320128	0.295208	0.332193	0.34689	0.609593	0.591492	0.273918	0.0567601	0.511858	0.739298	0.409485	0.426991	0.0415017	0.047352	0.820078	0.781628	0.579641	0.685823	0.173116	0.483172	0.462578	0.711247	0.669968	0.596038	0.338328	0.463028	0.0391453	0.0522956	0.507586	0.565734	0.477444	0.0540537	0.511338	0.133524	0.538447	0.325523		0.046957	0.0619737	0.0515721	0.0595639
cg15061530	LOC100128071	0.0529474	0.0772131	0.0348631	0.0397432	0.0487795	0.198704	0.458181	0.413209	0.737447	0.692027	0.32842	0.0396474	0.539576	0.761355	0.511894	0.573169	0.0380427	0.0431766	0.854996	0.782671	0.505324	0.59392	0.138733	0.474459	0.436624	0.615891	0.792583	0.633237	0.240992	0.293576	0.044289	0.03816	0.27229	0.501926	0.526694	0.0356702	0.213776	0.0627886	0.587275	0.400469		0.0484557	0.0547968	0.0430401	0.0390268
cg12288941	LOC145845	0.613614	0.469064	0.0816904	0.110241	0.402945	0.342132	0.332107	0.260179	0.631076	0.556026	0.319205	0.257011	0.473703	0.803068	0.483639	0.506655	0.118855	0.126487	0.783239	0.771044	0.63424	0.819366	0.471595	0.819353	0.398221	0.724472	0.719694	0.701217	0.654761	0.666813	0.140405	0.215374	0.464915	0.581125	0.441959	0.199797	0.479399	0.254732	0.538376	0.283134		0.206117	0.217511	0.229726	0.174684
cg24714106	LOC145845	0.837802	0.639046	0.0817626	0.104318	0.530738	0.474767	0.294306	0.196869	0.811226	0.780837	0.312282	0.15978	0.584926	0.89315	0.525692	0.661509	0.0729182	0.0840058	0.900049	0.885697	0.814428	0.852458	0.621326	0.869698	0.419215	0.825779	0.86256	0.80894	0.855854	0.84979	0.072081	0.169697	0.513165	0.63786	0.462153	0.155624	0.650953	0.154807	0.743027	0.372266		0.197161	0.183629	0.199107	0.150655
cg27042266	LOC145845	0.819198	0.662116	0.0594824	0.0729395	0.596365	0.486238	0.360066	0.147093	0.824643	0.768074	0.343667	0.273584	0.606604	0.869138	0.624967	0.683154	0.0387318	0.0534465	0.88746	0.88432	0.801799	0.700376	0.573474	0.832757	0.47822	0.842346	0.86414	0.677818	0.873006	0.83913	0.0768012	0.178933	0.555539	0.56531	0.612927	0.193877	0.699108	0.285781	0.757238	0.233916		0.176838	0.248329	0.22674	0.0958731
cg03340119	LOC149134	0.56671	0.44409	0.233529	0.282331	0.376151	0.380329	0.276003	0.219157	0.611219	0.554247	0.357569	0.131608	0.429537	0.708858	0.418048	0.479714	0.0849963	0.0920444	0.7914	0.736317	0.602918	0.67453	0.466374	0.675663	0.387974	0.624498	0.711351	0.565034	0.742477	0.636771	0.0917845	0.121291	0.462047	0.525573	0.426737	0.120283	0.483106	0.194318	0.582424	0.357519		0.123297	0.163637	0.158468	0.148278
cg03596016	LOC149134	0.82242	0.634762	0.585686	0.431307	0.610545	0.599869	0.492427	0.337544	0.852511	0.788959	0.471753	0.0857586	0.644138	0.866358	0.630755	0.755602	0.0424694	0.0535798	0.911555	0.896341	0.794952	0.859332	0.694575	0.841893	0.621003	0.836453	0.881998	0.770801	0.883404	0.865349	0.0464029	0.0623098	0.647364	0.73798	0.605383	0.0822167	0.716904	0.166978	0.784898	0.516896		0.0604379	0.0951243	0.103697	0.0891303
cg08535928	LOC149134	0.609037	0.466332	0.16753	0.238597	0.487871	0.485634	0.466144	0.251074	0.748672	0.662436	0.411964	0.150182	0.531926	0.80111	0.506631	0.558582	0.0695697	0.051312	0.81597	0.764581	0.656015	0.745388	0.541451	0.713911	0.538053	0.739464	0.79726	0.651128	0.742902	0.728335	0.0887428	0.074744	0.544051	0.612285	0.545121	0.0767646	0.612207	0.282727	0.643139	0.446462		0.0831746	0.166057	0.145095	0.118636
cg11904906	LOC151174	0.683546	0.548768	0.561795	0.441646	0.469814	0.453108	0.422855	0.397086	0.533161	0.494355	0.320463	0.0392544	0.463417	0.678974	0.496991	0.563787	0.366554	0.374087	0.756904	0.68529	0.517275	0.622475	0.410963	0.639024	0.379376	0.614506	0.611043	0.530642	0.668912	0.580116	0.340274	0.192438	0.444829	0.494851	0.317156	0.107407	0.565806	0.374314	0.515328	0.290717		0.0416715	0.0362226	0.0478661	0.0515505
cg13530938	LOC151174	0.719239	0.582533	0.616564	0.538722	0.571397	0.562419	0.497453	0.438577	0.688321	0.606519	0.421729	0.0252345	0.492427	0.742804	0.568254	0.632027	0.451861	0.178947	0.834084	0.780125	0.653003	0.737685	0.540631	0.741713	0.5099	0.706984	0.775533	0.652604	0.77214	0.705653	0.362062	0.0881907	0.55837	0.586376	0.43051	0.0827107	0.667337	0.448242	0.650668	0.421196		0.0278425	0.0227067	0.0283754	0.020809
cg13957874	LOC151174	0.721223	0.662662	0.572831	0.499376	0.520724	0.481191	0.449707	0.439267	0.539205	0.513744	0.369213	0.154151	0.63986	0.724384	0.518683	0.552686	0.437067	0.454299	0.664681	0.616265	0.569488	0.661261	0.47693	0.613603	0.43859	0.588589	0.562205	0.596606	0.621439	0.569818	0.413409	0.309148	0.465064	0.52733	0.40096	0.240894	0.543294	0.449713	0.540458	0.33538		0.13008	0.195814	0.145181	0.136559
cg23497383	LOC151174	0.753552	0.60197	0.662911	0.553714	0.573292	0.564031	0.48906	0.448733	0.690622	0.604738	0.435603	0.0429975	0.505598	0.729626	0.590813	0.656153	0.459615	0.247407	0.85014	0.817894	0.678186	0.733955	0.562961	0.75397	0.518819	0.734419	0.765323	0.675463	0.815002	0.767145	0.419997	0.139914	0.58134	0.605906	0.493012	0.096099	0.690387	0.428867	0.660002	0.425864		0.0305144	0.0366212	0.0367618	0.0210361
cg09473315	LOC283999	0.665338	0.442876	0.638411	0.549444	0.55491	0.538433	0.544611	0.498961	0.733333	0.672809	0.479585	0.195006	0.55834	0.716684	0.578209	0.619343	0.359092	0.0812432	0.813834	0.716147	0.635712	0.686496	0.558396	0.696296	0.571769	0.714812	0.739331	0.626549	0.743074	0.666417	0.286816	0.118226	0.56939	0.617963	0.594263	0.0742377	0.595925	0.378222	0.630846	0.539963		0.108521	0.166195	0.148762	0.132255
cg16195091	LOC283999	0.645331	0.479184	0.389846	0.344218	0.493921	0.475587	0.481347	0.408385	0.713485	0.67113	0.447502	0.0981927	0.497846	0.713522	0.511604	0.585608	0.0815119	0.0460086	0.797322	0.720588	0.579823	0.66566	0.539128	0.689173	0.523623	0.690546	0.731142	0.60909	0.705764	0.627515	0.127879	0.06923	0.544711	0.572644	0.485618	0.0504478	0.58991	0.314771	0.579228	0.514183		0.0577449	0.100018	0.0873178	0.069397
cg26034516	LOC283999	0.376847	0.125089	0.3014	0.195087	0.278412	0.370722	0.394162	0.363378	0.590595	0.634611	0.390572	0.0702924	0.377102	0.708911	0.532595	0.54248	0.0561708	0.044469	0.749594	0.691359	0.621191	0.681437	0.501947	0.6767	0.168842	0.552089	0.612581	0.612764	0.577095	0.519821	0.0755003	0.0357069	0.508215	0.554713	0.447373	0.038102	0.522821	0.197973	0.310671	0.315267		0.0401314	0.0611519	0.0531124	0.0444247
cg01751134	LPCAT2	0.624668	0.486712	0.0366928	0.0379617	0.437359	0.470242	0.374375	0.264037	0.687427	0.602152	0.324929	0.0133532	0.457844	0.732877	0.503534	0.554897	0.0284351	0.0213252	0.83718	0.736545	0.583675	0.693497	0.407159	0.709434	0.471254	0.681018	0.763756	0.591554	0.771088	0.706905	0.0285974	0.0228927	0.499709	0.559484	0.457123	0.0207573	0.548801	0.122246	0.640572	0.436225		0.0198964	0.0187782	0.0244621	0.0233114
cg09793988	LPCAT2	0.526307	0.427563	0.250379	0.282192	0.420838	0.406355	0.353651	0.295152	0.552942	0.52783	0.321987	0.107184	0.431975	0.636314	0.459332	0.495502	0.122255	0.0962923	0.651108	0.603729	0.494781	0.677463	0.397221	0.567252	0.436519	0.595508	0.60691	0.578086	0.607545	0.586281	0.141319	0.0911053	0.447302	0.523209	0.418817	0.10166	0.427455	0.253258	0.517397	0.40118		0.0958551	0.122515	0.0759714	0.097093
cg16176379	LPCAT2	0.554567	0.442993	0.274238	0.253455	0.415354	0.436435	0.357774	0.28112	0.531347	0.515369	0.318946	0.139665	0.418755	0.618255	0.459648	0.479787	0.151641	0.15323	0.639053	0.595363	0.541964	0.67974	0.387944	0.570902	0.442781	0.584419	0.587443	0.566603	0.596331	0.583574	0.313876	0.124036	0.474609	0.524722	0.41215	0.124155	0.498052	0.239765	0.528343	0.393022		0.111166	0.155024	0.0862149	0.121103
cg27458265	LPCAT2	0.608627	0.488476	0.502	0.444929	0.46204	0.437494	0.391626	0.331806	0.569559	0.552257	0.383611	0.213952	0.475309	0.668438	0.496574	0.519488	0.169807	0.241474	0.65709	0.64075	0.579594	0.692125	0.431457	0.589924	0.478529	0.595061	0.619977	0.624681	0.615077	0.611508	0.398426	0.174943	0.513823	0.569124	0.470269	0.15953	0.511848	0.280409	0.537668	0.425034		0.188766	0.211954	0.192982	0.147528
cg19115492	LRRC3B	0.584782	0.483683	0.211492	0.236956	0.455635	0.446774	0.432052	0.383165	0.588454	0.546388	0.411305	0.173779	0.484324	0.606372	0.497532	0.513453	0.197912	0.216721	0.624361	0.581596	0.563351	0.659135	0.49466	0.617925	0.478196	0.581765	0.600312	0.608576	0.626592	0.607226	0.174484	0.186935	0.454774	0.559297	0.48002	0.201275	0.519358	0.355601	0.542257	0.435248		0.158678	0.192582	0.135878	0.177951
cg26263234	LRRC3B	0.744973	0.515541	0.555134	0.503173	0.467808	0.417158	0.399781	0.264527	0.786671	0.700612	0.283052	0.0639483	0.519741	0.850251	0.539348	0.626878	0.0833545	0.136211	0.827742	0.784463	0.692973	0.827452	0.548084	0.852806	0.513498	0.804121	0.812815	0.660922	0.806575	0.795437	0.387641	0.0731065	0.415704	0.647207	0.510227	0.0603526	0.639191	0.158139	0.675678	0.37642		0.0837721	0.0818159	0.0720653	0.0707786
cg26777836	LRRC3B	0.554651	0.406984	0.476516	0.403067	0.358289	0.324799	0.299705	0.240365	0.546078	0.508427	0.308818	0.138239	0.400856	0.631488	0.427371	0.456047	0.159977	0.206356	0.630163	0.557151	0.53014	0.65732	0.425932	0.63656	0.405449	0.595107	0.590201	0.5674	0.593139	0.575379	0.313615	0.154095	0.317452	0.50998	0.382674	0.16701	0.45802	0.275936	0.501299	0.333201		0.160234	0.157471	0.140346	0.153161
cg00831710	LY6H	0.651191	0.52974	0.599432	0.518499	0.53033	0.522641	0.512575	0.446656	0.697216	0.659995	0.481861	0.180278	0.535983	0.719808	0.585399	0.587998	0.268907	0.19182	0.784699	0.748163	0.632356	0.734853	0.582683	0.723623	0.585816	0.709437	0.741366	0.6333	0.76698	0.709758	0.362987	0.229161	0.565016	0.605144	0.505977	0.199248	0.590715	0.335073	0.533053	0.472004		0.181506	0.209851	0.165375	0.148098
cg09528449	LY6H	0.558618	0.432935	0.405803	0.24436	0.408459	0.395695	0.371938	0.329093	0.552922	0.534045	0.318313	0.185935	0.430139	0.607007	0.488887	0.439315	0.216606	0.213867	0.578533	0.559759	0.554791	0.623717	0.494601	0.6292	0.505656	0.616187	0.517533	0.626227	0.560981	0.523828	0.203746	0.200714	0.440559	0.550203	0.441808	0.205255	0.489916	0.234323	0.398149	0.361111		0.189988	0.235735	0.193766	0.18419
cg10821845	LY6H	0.696347	0.477406	0.257149	0.265823	0.447951	0.47574	0.446226	0.381769	0.686612	0.569943	0.414461	0.0318451	0.523556	0.768442	0.567347	0.601041	0.0529076	0.021805	0.798778	0.792691	0.670306	0.669103	0.566201	0.792906	0.533155	0.738844	0.789946	0.619621	0.751472	0.717105	0.0229722	0.0463017	0.542619	0.606552	0.503418	0.037221	0.616573	0.259751	0.460282	0.380748		0.0305437	0.0381926	0.0191702	0.0353255
cg26610527	LY6H	0.814919	0.490251	0.450352	0.388282	0.430632	0.338988	0.290816	0.234068	0.727345	0.745035	0.362146	0.167936	0.310568	0.603152	0.183725	0.251442	0.146813	0.177908	0.894492	0.895113	0.738141	0.653564	0.264382	0.269393	0.666021	0.810417	0.74668	0.600543	0.786435	0.836974	0.174308	0.166409	0.300969	0.132793	0.313154	0.152742	0.733343	0.18293	0.808699	0.319303		0.209475	0.157476	0.16579	0.135613
cg02613435	LZTS2	0.632632	0.437584	0.0649475	0.0784667	0.438676	0.409636	0.39614	0.331826	0.697649	0.634491	0.404401	0.0657267	0.520661	0.682073	0.449021	0.520019	0.131759	0.0562612	0.64931	0.745181	0.629687	0.696483	0.525179	0.718366	0.46356	0.711899	0.760456	0.61761	0.755562	0.702934	0.0668784	0.0554923	0.505354	0.582363	0.481193	0.0544949	0.600868	0.19347	0.627476	0.261205		0.0607457	0.066377	0.0759854	0.0720879
cg08262876	LZTS2	0.668109	0.401237	0.134583	0.104815	0.477027	0.404219	0.457234	0.436184	0.716003	0.67539	0.406896	0.140324	0.524405	0.702961	0.428633	0.477904	0.155479	0.165848	0.733082	0.650397	0.614676	0.834622	0.571633	0.778736	0.494864	0.749719	0.734084	0.764875	0.77359	0.774914	0.127507	0.126902	0.575514	0.683521	0.527097	0.119818	0.607634	0.17869	0.629608	0.338957		0.132561	0.124962	0.133208	0.108771
cg17130504	LZTS2	0.714672	0.39585	0.0347137	0.0304941	0.452468	0.425256	0.32443	0.306269	0.746527	0.66755	0.405753	0.0244914	0.510157	0.781604	0.523903	0.575241	0.0357567	0.0258374	0.84639	0.846407	0.646225	0.781873	0.541971	0.812302	0.506804	0.769487	0.833793	0.684047	0.789442	0.766398	0.023396	0.0211259	0.551472	0.628738	0.535055	0.0220679	0.600156	0.182328	0.623944	0.332998		0.0248625	0.0262405	0.0241626	0.0259314
cg25179470	LZTS2	0.624446	0.277566	0.0388093	0.0340357	0.319704	0.324321	0.218939	0.215105	0.701343	0.595074	0.331604	0.0292456	0.431361	0.695117	0.364599	0.431498	0.0306321	0.0200569	0.756086	0.77031	0.543441	0.692367	0.371708	0.70052	0.445536	0.707857	0.783947	0.619014	0.710833	0.600854	0.0342956	0.0219713	0.49988	0.547699	0.435896	0.0269133	0.537499	0.119066	0.455479	0.296226		0.0236456	0.023743	0.0314265	0.0248781
cg27255678	LZTS2	0.707497	0.414246	0.0359508	0.0388975	0.433402	0.441165	0.335627	0.314112	0.724187	0.669632	0.400209	0.0439444	0.53338	0.760567	0.492223	0.547301	0.0449763	0.0282385	0.791281	0.785812	0.628145	0.738623	0.512197	0.738016	0.484497	0.753909	0.82367	0.680767	0.771151	0.753263	0.0294314	0.0261881	0.555091	0.615054	0.530882	0.0341471	0.579283	0.185515	0.66827	0.352355		0.0450155	0.0349623	0.0323981	0.0227288
cg03423149	MACROD1	0.662311	0.478245	0.0453099	0.0572921	0.468068	0.427776	0.456216	0.397012	0.665058	0.625806	0.427342	0.0548753	0.511289	0.701346	0.52892	0.579461	0.0603126	0.0271623	0.802385	0.698677	0.596601	0.703376	0.538984	0.697033	0.529665	0.698428	0.738905	0.614696	0.738464	0.660054	0.0274813	0.0357596	0.512652	0.562873	0.514064	0.0368062	0.565276	0.2427	0.612726	0.478025		0.0457232	0.0386922	0.0445114	0.0354495
cg09182533	MACROD1	0.570121	0.41271	0.0377471	0.0432591	0.454661	0.418708	0.355575	0.266585	0.796363	0.710114	0.211647	0.0540106	0.446853	0.807927	0.560664	0.67424	0.0616656	0.0515	0.877935	0.812937	0.583176	0.518253	0.484753	0.498794	0.346394	0.71541	0.78866	0.68405	0.807803	0.763021	0.0854198	0.0906078	0.309641	0.409727	0.498755	0.0573818	0.460088	0.119432	0.659261	0.141815		0.121405	0.068065	0.130358	0.0556515
cg11364273	MACROD1	0.661098	0.536675	0.0570623	0.0680841	0.527027	0.488518	0.495432	0.406617	0.599978	0.642309	0.491908	0.0834799	0.567228	0.754896	0.570907	0.621935	0.0691541	0.0513813	0.829408	0.769377	0.649707	0.733623	0.578887	0.766503	0.558338	0.733275	0.7799	0.635661	0.769247	0.720013	0.0566207	0.0478448	0.51686	0.624055	0.554315	0.0391617	0.591708	0.308051	0.657595	0.506375		0.0567753	0.0569071	0.0642777	0.0487704
cg18137308	MACROD1	0.499056	0.416861	0.0486622	0.0604847	0.469081	0.462682	0.46515	0.381114	0.738493	0.652934	0.079506	0.0758672	0.543094	0.790381	0.572068	0.614208	0.0923054	0.11342	0.85809	0.773881	0.548483	0.534105	0.479627	0.522264	0.43915	0.609359	0.559809	0.630198	0.751174	0.683941	0.119442	0.0735689	0.466429	0.489447	0.561826	0.0556053	0.502074	0.288392	0.527654	0.136355		0.152346	0.126992	0.183411	0.0886077
cg01914455	MAGI2	0.749165	0.611664	0.117099	0.242013	0.498878	0.508231	0.392061	0.292295	0.815913	0.721766	0.491445	0.250413	0.535904	0.845166	0.590771	0.675032	0.0758821	0.0833781	0.858073	0.820741	0.717675	0.79576	0.612136	0.799901	0.595819	0.789242	0.856345	0.701999	0.824	0.787843	0.126624	0.121581	0.597999	0.688108	0.52302	0.129939	0.6553	0.30021	0.705543	0.342306		0.17481	0.15452	0.231617	0.180406
cg04976780	MAGI2	0.713104	0.457347	0.0302817	0.030093	0.39793	0.385895	0.239976	0.151988	0.764271	0.68764	0.315333	0.0709589	0.415927	0.798215	0.492049	0.511946	0.0263527	0.0295789	0.858191	0.796241	0.635485	0.790593	0.42317	0.763317	0.459791	0.742817	0.746428	0.634855	0.784258	0.696721	0.0389384	0.0403179	0.488486	0.613398	0.394643	0.0351693	0.545877	0.0830993	0.575656	0.23468		0.0461348	0.0494534	0.0612491	0.0419706
cg12025522	MAGI2	0.672808	0.511274	0.0289378	0.0424199	0.441937	0.438105	0.355233	0.241261	0.706504	0.655835	0.328558	0.15586	0.436004	0.746435	0.514526	0.60362	0.0388924	0.0517802	0.810028	0.737296	0.604576	0.725009	0.457772	0.742694	0.479951	0.731247	0.805271	0.630282	0.758083	0.70316	0.0651957	0.0718705	0.513318	0.553221	0.437346	0.0730467	0.591314	0.244943	0.602491	0.353769		0.108971	0.118778	0.172955	0.101377
cg17222941	MAGI2	0.81735	0.590725	0.0284529	0.0285533	0.502619	0.482486	0.382004	0.263726	0.825864	0.763468	0.385362	0.0769171	0.522841	0.900367	0.593676	0.673231	0.0261395	0.0249458	0.911013	0.837584	0.72502	0.818373	0.578799	0.841542	0.553898	0.837489	0.872787	0.726719	0.864371	0.839571	0.0714484	0.0320875	0.567127	0.677569	0.548924	0.0475516	0.672797	0.129929	0.74087	0.400767		0.0492106	0.0682113	0.0796694	0.0533912
cg18078841	MAGI2	0.607797	0.486425	0.0364859	0.0653399	0.411926	0.397792	0.363565	0.30196	0.636508	0.596012	0.357278	0.17508	0.416576	0.697139	0.474733	0.556274	0.0349899	0.0443982	0.755725	0.668231	0.538264	0.621173	0.462693	0.617908	0.429218	0.679326	0.749726	0.558525	0.689159	0.605055	0.16182	0.0994696	0.444222	0.543121	0.433929	0.10493	0.524138	0.231025	0.556078	0.362937		0.110604	0.129668	0.200245	0.114516
cg21703222	MAGI2	0.554206	0.463864	0.101902	0.0954678	0.40274	0.406604	0.35067	0.257397	0.556328	0.553801	0.370573	0.195247	0.421884	0.680195	0.467811	0.527698	0.0855696	0.134126	0.668169	0.604038	0.545117	0.716641	0.466898	0.687196	0.473337	0.60576	0.617008	0.615699	0.61937	0.603476	0.114912	0.117447	0.432939	0.563081	0.422441	0.119848	0.474888	0.288216	0.529513	0.322421		0.142555	0.167394	0.170065	0.163143
cg04804539	MAL	0.597706	0.445321	0.11158	0.124922	0.449392	0.454043	0.407305	0.309219	0.570006	0.56672	0.388448	0.115077	0.478107	0.645734	0.498844	0.514561	0.119945	0.134603	0.624297	0.605683	0.565605	0.703284	0.497759	0.616649	0.482403	0.605019	0.609046	0.612761	0.593746	0.593247	0.0987199	0.0828751	0.497637	0.564008	0.467809	0.0863544	0.530261	0.235353	0.56969	0.418885		0.0983815	0.0953454	0.107802	0.0916367
cg05142617	MAL	0.676632	0.432743	0.186411	0.183278	0.376487	0.420075	0.312611	0.280032	0.709189	0.640315	0.341586	0.144641	0.414721	0.820469	0.507574	0.6353	0.101799	0.0655268	0.876678	0.791535	0.650121	0.785453	0.574479	0.645938	0.475075	0.71632	0.808795	0.623001	0.816151	0.768096	0.151069	0.0887121	0.538516	0.596736	0.398948	0.0770356	0.593404	0.201954	0.617068	0.395361		0.127753	0.129895	0.127014	0.118247
cg09983051	MAL	0.590372	0.435627	0.190492	0.218599	0.441537	0.431657	0.416629	0.335733	0.588471	0.560834	0.395186	0.152693	0.465115	0.65005	0.503814	0.54811	0.145483	0.128463	0.650185	0.615859	0.583855	0.696533	0.423435	0.500908	0.482803	0.621909	0.632336	0.587806	0.442093	0.504715	0.130424	0.114424	0.494245	0.564936	0.483337	0.0879466	0.527934	0.30285	0.585291	0.405989		0.139256	0.172527	0.124991	0.140237
cg00699617	MAPT	0.692554	0.401611	0.11718	0.0926091	0.417102	0.371144	0.293404	0.209767	0.769044	0.617648	0.246241	0.174989	0.411567	0.741582	0.534499	0.579698	0.192826	0.145382	0.821051	0.722929	0.677421	0.788389	0.436274	0.772478	0.46502	0.790444	0.694632	0.649533	0.335607	0.389869	0.158905	0.188659	0.494332	0.640638	0.397172	0.190902	0.473796	0.174695	0.660152	0.314646		0.206352	0.142075	0.170821	0.142385
cg17569492	MAPT	0.567035	0.456433	0.112747	0.106051	0.456551	0.440553	0.411868	0.276143	0.563116	0.536899	0.398294	0.180819	0.486186	0.627642	0.475208	0.512386	0.133547	0.120725	0.637306	0.597629	0.561696	0.667633	0.494991	0.606113	0.422949	0.580371	0.614364	0.588279	0.600711	0.582047	0.109168	0.130224	0.498242	0.532193	0.470882	0.109152	0.510489	0.265392	0.549013	0.412077		0.134624	0.184468	0.134897	0.120052
cg18878992	MAPT	0.688189	0.488376	0.771863	0.590756	0.450157	0.393912	0.369826	0.117289	0.756934	0.656783	0.332042	0.0967666	0.529842	0.790726	0.532971	0.591681	0.0878038	0.0452641	0.848285	0.826394	0.686366	0.789248	0.518727	0.819132	0.497416	0.759572	0.799923	0.658138	0.804963	0.735015	0.502189	0.120142	0.484543	0.592035	0.53004	0.119643	0.546193	0.246702	0.642433	0.418518		0.158363	0.072043	0.150416	0.127964
cg26163368	MAPT	0.665289	0.509509	0.0737201	0.0752761	0.513759	0.481925	0.457373	0.318802	0.731799	0.648759	0.449658	0.128921	0.533074	0.785916	0.542381	0.610283	0.0546618	0.0682087	0.843373	0.777846	0.652387	0.753505	0.554116	0.749806	0.499984	0.722617	0.7856	0.637822	0.788968	0.745988	0.049604	0.0794425	0.561433	0.598684	0.537557	0.0753146	0.592908	0.24556	0.651305	0.467998		0.0883561	0.118276	0.0868816	0.0810316
cg05901765	MARVELD2	0.628177	0.547385	0.536163	0.469592	0.500284	0.553631	0.516459	0.353862	0.87237	0.778738	0.540175	0.373457	0.584035	0.910784	0.704326	0.739916	0.209465	0.423665	0.94479	0.923903	0.781881	0.903562	0.696105	0.866957	0.643076	0.83445	0.822325	0.762047	0.834784	0.821385	0.167936	0.168785	0.637569	0.712205	0.557441	0.133602	0.731106	0.352529	0.753474	0.401146		0.20914	0.205611	0.249272	0.243412
cg12687157	MARVELD2	0.5931	0.47197	0.396379	0.219498	0.413209	0.45624	0.262653	0.271432	0.672071	0.607084	0.423044	0.11948	0.494866	0.722114	0.509594	0.562148	0.090456	0.352692	0.768596	0.717311	0.559601	0.627678	0.475676	0.710991	0.465761	0.667721	0.729772	0.557104	0.628182	0.647953	0.0533656	0.0555918	0.47559	0.541472	0.435663	0.0608153	0.554347	0.220161	0.580081	0.38688		0.0514066	0.0672522	0.0800966	0.0904103
cg17019292	MARVELD2	0.380481	0.381486	0.270629	0.315882	0.330622	0.394837	0.338221	0.259181	0.549259	0.488794	0.378103	0.286491	0.406315	0.621626	0.441823	0.470292	0.217881	0.374295	0.590071	0.56136	0.521645	0.639127	0.427248	0.606126	0.453226	0.559969	0.279367	0.512759	0.53159	0.522317	0.153814	0.159058	0.387726	0.522286	0.367791	0.165048	0.479754	0.303142	0.513286	0.276325		0.221279	0.216893	0.222115	0.214549
cg18663063	MARVELD2	0.628012	0.490632	0.429786	0.40573	0.488627	0.488784	0.250948	0.305715	0.736257	0.62548	0.450363	0.199552	0.493582	0.742709	0.533295	0.582956	0.154629	0.415925	0.799022	0.724207	0.632985	0.739518	0.542192	0.729394	0.525903	0.735019	0.798213	0.617694	0.732952	0.683188	0.0870413	0.105306	0.500964	0.636547	0.467324	0.101917	0.596942	0.222813	0.620461	0.401421		0.120853	0.0936427	0.133383	0.159877
cg15462468	MBP	0.558086	0.454748	0.490995	0.377809	0.439163	0.420879	0.340738	0.304299	0.574572	0.576714	0.333687	0.194061	0.491684	0.63106	0.502013	0.524015	0.14104	0.193669	0.639205	0.557172	0.478234	0.519294	0.434452	0.505132	0.437328	0.581144	0.597989	0.59225	0.592169	0.557266	0.324839	0.263741	0.389022	0.439443	0.467845	0.242826	0.509809	0.280327	0.534514	0.395614		0.222137	0.245966	0.213122	0.21687
cg20801056	MBP	0.632516	0.45309	0.435292	0.181844	0.416199	0.413551	0.336432	0.333026	0.687894	0.645944	0.317841	0.0359902	0.50951	0.718718	0.506542	0.567158	0.0587347	0.0418605	0.800849	0.683247	0.583772	0.688411	0.538016	0.701888	0.483657	0.707664	0.75838	0.607746	0.746094	0.650174	0.238465	0.0444432	0.482686	0.487614	0.487576	0.0343393	0.573002	0.215116	0.607144	0.419609		0.0372226	0.0309571	0.0351726	0.0445288
cg25887236	MBP	0.614671	0.522768	0.354263	0.215635	0.522526	0.455602	0.408932	0.402063	0.714567	0.686066	0.378736	0.050426	0.556743	0.73803	0.560856	0.608644	0.0611861	0.0419183	0.800341	0.701937	0.647951	0.738823	0.560053	0.744663	0.523007	0.701381	0.751471	0.653749	0.767784	0.731048	0.26029	0.0424641	0.554684	0.54102	0.546936	0.0419926	0.571903	0.223798	0.660561	0.505845		0.0405752	0.0377113	0.0477709	0.0363422
cg27180880	MBP	0.628802	0.504635	0.48398	0.343615	0.508148	0.472227	0.41075	0.3696	0.689357	0.656144	0.373464	0.0356653	0.540034	0.714945	0.53776	0.587543	0.0629041	0.0709427	0.817367	0.705728	0.627804	0.714361	0.546241	0.7247	0.493618	0.692823	0.762983	0.61205	0.74089	0.714976	0.366481	0.0483779	0.527778	0.514191	0.52096	0.0423065	0.58924	0.313242	0.635303	0.47703		0.0342161	0.0345962	0.0410613	0.0296211
cg03657573	MCF2L2	0.549817	0.401412	0.0174345	0.0233201	0.380765	0.45384	0.440154	0.400671	0.623352	0.610835	0.390412	0.102854	0.549237	0.785481	0.311893	0.252235	0.0241989	0.0364077	0.867269	0.626874	0.645112	0.752309	0.586023	0.78526	0.494989	0.769802	0.808753	0.662456	0.714223	0.714744	0.0221854	0.0424002	0.301411	0.479017	0.519182	0.055016	0.636536	0.29721	0.602118	0.454952		0.0499073	0.0253358	0.0449799	0.0493733
cg16938490	MCF2L2	0.222632	0.291932	0.0228211	0.0229976	0.195348	0.296248	0.331917	0.212711	0.54535	0.577098	0.316233	0.0704028	0.464666	0.820468	0.42613	0.42473	0.033765	0.0379102	0.824143	0.78675	0.613323	0.775458	0.443717	0.787528	0.311674	0.727563	0.790765	0.625275	0.78596	0.739502	0.0298638	0.0470856	0.487494	0.602876	0.469719	0.0521955	0.579809	0.0946579	0.595919	0.300108		0.0620354	0.0563512	0.0888329	0.0495951
cg20585088	MCF2L2	0.276304	0.315926	0.0609355	0.0391915	0.267982	0.267912	0.286368	0.28181	0.378664	0.519453	0.30802	0.10845	0.41262	0.694493	0.376194	0.405552	0.0859817	0.0909685	0.730594	0.7278	0.538019	0.656072	0.442773	0.647992	0.345926	0.599709	0.685293	0.526012	0.71134	0.609808	0.0550692	0.111635	0.447258	0.518749	0.426552	0.0954578	0.503186	0.143305	0.538459	0.300755		0.105858	0.0699015	0.135795	0.114689
cg25416014	MCF2L2	0.4746	0.396827	0.178924	0.312266	0.282741	0.340874	0.315256	0.235848	0.558154	0.515248	0.29462	0.138481	0.428398	0.615906	0.434308	0.490037	0.143723	0.206172	0.625192	0.612566	0.432106	0.604403	0.483454	0.609977	0.286949	0.580805	0.590668	0.577363	0.581109	0.580068	0.109111	0.163039	0.414115	0.515975	0.422328	0.145555	0.377345	0.183082	0.520379	0.273247		0.147433	0.145283	0.162043	0.122815
cg01354879	ME1	0.601731	0.289559	0.669643	0.567363	0.290566	0.315285	0.339821	0.399057	0.664238	0.433244	0.207775	0.137549	0.310386	0.841309	0.427368	0.481272	0.37913	0.226491	0.728961	0.726097	0.575183	0.793216	0.583524	0.808174	0.27583	0.587554	0.732475	0.466844	0.651914	0.75124	0.22022	0.125673	0.402884	0.342703	0.325292	0.178832	0.366411	0.156038	0.756407	0.690074		0.153287	0.11545	0.138636	0.137033
cg05387146	ME1	0.707623	0.505565	0.385654	0.223114	0.478391	0.477414	0.414444	0.286364	0.738842	0.667756	0.32628	0.056205	0.552339	0.845988	0.582215	0.645464	0.0652283	0.0465307	0.877269	0.850503	0.671448	0.767319	0.485703	0.578785	0.527344	0.78663	0.830779	0.675775	0.835931	0.789427	0.213426	0.0784278	0.478596	0.493762	0.492616	0.0826003	0.630173	0.20774	0.658611	0.420339		0.054992	0.0575379	0.0775262	0.0445668
cg06836736	ME1	0.571781	0.503661	0.552017	0.46992	0.470313	0.429276	0.417626	0.365727	0.601925	0.53313	0.387366	0.216891	0.476633	0.630322	0.501708	0.540389	0.183628	0.253941	0.640853	0.615878	0.561954	0.647372	0.504612	0.618754	0.4895	0.602262	0.625766	0.61417	0.627626	0.599317	0.408046	0.260878	0.492321	0.550622	0.455651	0.231434	0.51636	0.330767	0.55298	0.430115		0.205456	0.218681	0.215436	0.203449
cg24881834	ME1	0.593225	0.473478	0.595381	0.47401	0.458035	0.437187	0.398279	0.369098	0.605485	0.540992	0.381655	0.201474	0.466003	0.659187	0.481918	0.542247	0.178345	0.238519	0.647694	0.635083	0.588925	0.657668	0.525597	0.644015	0.464361	0.640998	0.62978	0.638534	0.644179	0.62287	0.46713	0.235697	0.501178	0.575723	0.487759	0.234112	0.514446	0.323196	0.554377	0.415212		0.180665	0.208503	0.200645	0.189747
cg06940792	MEGF10	0.567206	0.407516	0.0589508	0.0809771	0.401861	0.368574	0.454325	0.30389	0.451067	0.391887	0.435763	0.107457	0.515988	0.6301	0.512936	0.541822	0.121255	0.0748632	0.640532	0.613258	0.575957	0.567093	0.528481	0.635492	0.50878	0.60896	0.617248	0.639102	0.60066	0.587463	0.0792181	0.0774312	0.49047	0.581768	0.462703	0.0693219	0.548364	0.298604	0.573359	0.411183		0.0822064	0.0999332	0.083531	0.0882146
cg19552640	MEGF10	0.570709	0.344948	0.414049	0.444097	0.297452	0.24509	0.255197	0.341166	0.635461	0.516566	0.332348	0.241534	0.303784	0.811169	0.402108	0.519345	0.189959	0.145467	0.819037	0.736125	0.596048	0.806774	0.430882	0.74937	0.478134	0.720284	0.587443	0.703324	0.617562	0.604503	0.21563	0.107874	0.469962	0.544129	0.307529	0.122116	0.427748	0.230912	0.670668	0.419907		0.200821	0.230911	0.210331	0.179544
cg23018092	MEGF10	0.582523	0.313338	0.033232	0.0458649	0.214145	0.315989	0.378904	0.287914	0.543487	0.491704	0.347271	0.037115	0.426771	0.683333	0.477399	0.51917	0.0662307	0.0461041	0.795656	0.703673	0.453972	0.538258	0.506394	0.663678	0.469473	0.662366	0.688322	0.556441	0.429514	0.365543	0.080341	0.0479348	0.415793	0.527637	0.40206	0.0208485	0.504142	0.154252	0.518163	0.326491		0.0178964	0.0360732	0.0220707	0.0258122
cg27346707	MEGF10	0.612542	0.466186	0.129571	0.163646	0.36284	0.413673	0.488034	0.400905	0.629484	0.597005	0.449086	0.116608	0.538777	0.667617	0.530384	0.58547	0.213688	0.141653	0.673811	0.625407	0.504403	0.595489	0.598586	0.649088	0.528521	0.634526	0.636562	0.653716	0.484039	0.468512	0.370569	0.185635	0.532479	0.613244	0.485374	0.0848321	0.573471	0.349663	0.592023	0.458109		0.0744636	0.134509	0.0994824	0.0863814
cg00215432	MIR375	0.693435	0.54687	0.655859	0.530836	0.509487	0.529401	0.493921	0.417745	0.722357	0.690962	0.510423	0.256461	0.570082	0.766672	0.607759	0.647987	0.0907183	0.575403	0.84265	0.768929	0.673884	0.760553	0.550509	0.781306	0.576826	0.765043	0.79958	0.62603	0.784791	0.744092	0.429935	0.0885166	0.567827	0.636725	0.550969	0.069771	0.651469	0.345103	0.636119	0.496415		0.123746	0.218847	0.19723	0.214055
cg00705280	MIR375	0.655598	0.405342	0.0960937	0.0665571	0.139395	0.36268	0.391969	0.326003	0.592561	0.523944	0.424063	0.0667561	0.397094	0.731825	0.518362	0.627037	0.127997	0.168756	0.785009	0.744628	0.620811	0.732257	0.538544	0.772108	0.480627	0.734235	0.533983	0.609537	0.483959	0.473047	0.13742	0.0435508	0.196536	0.430221	0.473461	0.0364875	0.392028	0.150787	0.355575	0.346559		0.049537	0.0640702	0.062973	0.0650178
cg21615583	MIR375	0.597579	0.379187	0.0552426	0.0353433	0.0464416	0.32596	0.452293	0.326819	0.708622	0.599521	0.311896	0.0839112	0.461552	0.762488	0.513617	0.643666	0.0799419	0.0724714	0.682084	0.644142	0.67235	0.767494	0.486349	0.823871	0.427493	0.516501	0.532194	0.630776	0.332477	0.306138	0.0795435	0.0233099	0.0526556	0.356752	0.486545	0.0276207	0.2062	0.0664344	0.25458	0.169964		0.0493898	0.0441761	0.054134	0.033835
cg22306928	MIR375	0.611468	0.510561	0.481258	0.378275	0.433581	0.465129	0.432291	0.378675	0.640229	0.605985	0.449161	0.237384	0.489192	0.698915	0.522534	0.557321	0.0948966	0.490522	0.777592	0.708008	0.571652	0.664163	0.486857	0.646999	0.49933	0.675882	0.748938	0.539292	0.691515	0.606745	0.354007	0.101954	0.506106	0.575435	0.50806	0.0854712	0.558211	0.326057	0.596277	0.437805		0.131555	0.205134	0.187745	0.169884
cg00916884	MT1M	0.686024	0.577969	0.027528	0.0492007	0.536108	0.509018	0.525293	0.503917	0.743691	0.699568	0.531225	0.0943202	0.616194	0.768963	0.603024	0.643788	0.110304	0.04167	0.859481	0.797457	0.68151	0.739399	0.432049	0.73111	0.586198	0.762093	0.80232	0.682328	0.786948	0.746011	0.0465861	0.0433002	0.572082	0.647327	0.573943	0.0308566	0.6155	0.364936	0.666892	0.52718		0.0456215	0.0636987	0.0881418	0.0612128
cg05581701	MT1M	0.622906	0.454873	0.0703079	0.062454	0.354497	0.364957	0.510869	0.463724	0.749076	0.679844	0.468491	0.0973935	0.571031	0.775488	0.577468	0.657004	0.104089	0.0934627	0.872025	0.779276	0.622916	0.728138	0.166204	0.631546	0.498073	0.743886	0.778419	0.647732	0.567675	0.573404	0.0637796	0.072207	0.361312	0.581886	0.49721	0.0737294	0.635345	0.371854	0.626076	0.488917		0.0643632	0.0562267	0.0839898	0.0837194
cg07229186	MT1M	0.629744	0.499058	0.0344658	0.0362799	0.454221	0.426659	0.502121	0.441771	0.814895	0.723767	0.481655	0.0776294	0.60381	0.871157	0.524826	0.564497	0.0402361	0.0263639	0.919589	0.819315	0.573399	0.560403	0.385718	0.771017	0.591637	0.774573	0.848814	0.706927	0.798266	0.785848	0.039469	0.0330982	0.507988	0.551221	0.567656	0.0430835	0.592127	0.210131	0.684027	0.528952		0.0520709	0.0490836	0.0746873	0.0450616
cg12586594	MYADM	0.666305	0.50827	0.0418308	0.0320473	0.449476	0.493183	0.482217	0.395524	0.807791	0.74012	0.370786	0.0567087	0.486876	0.773509	0.621363	0.649934	0.0439576	0.057877	0.869483	0.822063	0.574221	0.582621	0.494339	0.626134	0.569587	0.807154	0.841066	0.715248	0.821448	0.802941	0.0384003	0.0389365	0.628101	0.698399	0.568862	0.0430807	0.658668	0.204525	0.536834	0.379446		0.047593	0.0602459	0.0616367	0.0584963
cg23520075	MYADM	0.720351	0.389483	0.031864	0.0348718	0.294376	0.31095	0.286846	0.175705	0.841688	0.747822	0.159996	0.0178613	0.383242	0.8332	0.562603	0.637561	0.0369516	0.0348311	0.91243	0.880782	0.490141	0.511969	0.333404	0.521108	0.43115	0.835685	0.888724	0.726395	0.864707	0.807623	0.039618	0.0383027	0.493957	0.677493	0.516942	0.0407332	0.67415	0.0768257	0.475941	0.186646		0.0333012	0.0349396	0.0311212	0.0460791
cg25693289	MYADM	0.474333	0.337199	0.0595901	0.0497327	0.28317	0.32712	0.341982	0.238478	0.574093	0.545652	0.230804	0.0699622	0.336854	0.582121	0.449255	0.419427	0.0500211	0.0662443	0.641718	0.598672	0.410705	0.505345	0.338475	0.4515	0.405976	0.576854	0.620462	0.608529	0.589445	0.557195	0.0752445	0.0466199	0.468681	0.552657	0.414228	0.0541931	0.5147	0.134786	0.392364	0.261196		0.0623543	0.0727835	0.0750594	0.0672686
cg25791973	MYADM	0.603314	0.463219	0.0259873	0.0249043	0.486902	0.490661	0.506084	0.418449	0.778608	0.731713	0.405232	0.0472749	0.511399	0.768508	0.590273	0.619816	0.0504591	0.027832	0.862999	0.814224	0.423443	0.584243	0.488531	0.58519	0.538094	0.776891	0.816582	0.692651	0.823466	0.773564	0.0409943	0.0365349	0.489741	0.539909	0.576349	0.0313649	0.679098	0.292246	0.545635	0.42133		0.0362253	0.0424208	0.0473502	0.0371777
cg27294816	MYADM	0.675786	0.479252	0.033077	0.0314582	0.428773	0.47419	0.464352	0.350427	0.816567	0.728367	0.337508	0.036913	0.516934	0.818216	0.602476	0.652592	0.0406867	0.0299083	0.871769	0.846628	0.550228	0.586881	0.458105	0.598619	0.576747	0.787165	0.862387	0.715218	0.83334	0.808578	0.0410988	0.0270167	0.635947	0.717198	0.560904	0.0248074	0.676892	0.165549	0.514726	0.394329		0.0362491	0.037708	0.0487945	0.0444901
cg00358220	MYL12A	0.641324	0.345855	0.0794541	0.0619692	0.415785	0.416182	0.417695	0.305416	0.411213	0.6022	0.297377	0.0554173	0.516437	0.743851	0.468056	0.591063	0.0647478	0.052351	0.684235	0.689061	0.624538	0.715742	0.399354	0.610401	0.260094	0.667944	0.269689	0.575048	0.675204	0.610043	0.0535556	0.0458147	0.383729	0.51191	0.347533	0.0424514	0.311619	0.0622207	0.58678	0.404704		0.0457592	0.0496657	0.0429002	0.0460475
cg20536512	MYL12A	0.593798	0.383711	0.402422	0.23659	0.421654	0.388824	0.335849	0.285365	0.664424	0.615293	0.24992	0.0676805	0.470234	0.712953	0.451972	0.524359	0.0890953	0.0435041	0.779392	0.708524	0.568384	0.677894	0.448905	0.676591	0.42944	0.651744	0.735403	0.575514	0.719348	0.628085	0.0471181	0.0613951	0.479395	0.530368	0.442861	0.0533566	0.515781	0.199282	0.567693	0.296005		0.0527381	0.0379119	0.0615942	0.0463584
cg21351102	MYL12A	0.526399	0.370119	0.388856	0.253838	0.372255	0.332194	0.300297	0.230959	0.590074	0.542968	0.252522	0.0856982	0.428987	0.628888	0.446261	0.487062	0.132601	0.0914169	0.661388	0.584096	0.537087	0.709904	0.458346	0.639817	0.402084	0.565779	0.58218	0.578902	0.551033	0.56453	0.0758731	0.0991825	0.437942	0.53117	0.410543	0.100925	0.470218	0.185272	0.525078	0.269315		0.0658389	0.0982212	0.0770722	0.0969045
cg03744440	MYO15B	0.621044	0.427175	0.282482	0.273188	0.384875	0.391214	0.371182	0.273396	0.67232	0.689048	0.391026	0.17733	0.397369	0.675197	0.462478	0.519088	0.0559082	0.0710268	0.775874	0.697018	0.530533	0.670231	0.447722	0.688827	0.466856	0.698868	0.728324	0.518748	0.735389	0.671211	0.0942653	0.0809313	0.363326	0.388047	0.42368	0.0990201	0.506401	0.251842	0.554452	0.354733		0.139921	0.163224	0.197219	0.12139
cg08781140	MYO15B	0.811264	0.520216	0.706686	0.560494	0.450918	0.486697	0.438582	0.354571	0.851603	0.836888	0.483642	0.0843716	0.447512	0.834702	0.643551	0.690632	0.0871722	0.0642345	0.918336	0.887802	0.766842	0.886311	0.388457	0.481039	0.606476	0.871058	0.892051	0.740659	0.792116	0.722184	0.234107	0.0482473	0.470314	0.518278	0.579072	0.0455693	0.702426	0.232082	0.697017	0.426424		0.0423043	0.0764261	0.0615753	0.0509949
cg22287064	MYO15B	0.712876	0.472561	0.304447	0.395365	0.495425	0.466933	0.42657	0.349382	0.783847	0.780961	0.349604	0.0738272	0.501584	0.819311	0.485849	0.580391	0.0496103	0.0598705	0.894438	0.842666	0.719199	0.81431	0.375023	0.798315	0.577113	0.780055	0.859198	0.738613	0.686002	0.688267	0.28203	0.0460707	0.39481	0.510547	0.528344	0.0684927	0.606155	0.192523	0.700743	0.452237		0.0522303	0.0517996	0.0921417	0.0377234
cg07892785	MYRIP	0.721281	0.58728	0.196324	0.304224	0.557726	0.533225	0.531151	0.425159	0.825782	0.712726	0.506134	0.0331585	0.60184	0.829127	0.602618	0.655402	0.105492	0.034434	0.88503	0.812906	0.699684	0.797595	0.604352	0.795459	0.571271	0.79285	0.858699	0.676811	0.84194	0.796696	0.226083	0.0395617	0.577913	0.668021	0.624441	0.0409091	0.649643	0.322411	0.711958	0.476462		0.0259961	0.0381062	0.0401025	0.0220578
cg19547629	MYRIP	0.575208	0.363976	0.0554368	0.0405644	0.329539	0.315163	0.358267	0.236369	0.620206	0.528651	0.348367	0.0290955	0.390179	0.66727	0.40025	0.452739	0.0404038	0.0407119	0.720977	0.605754	0.548447	0.614938	0.39747	0.649011	0.367914	0.565723	0.693084	0.527828	0.481769	0.500768	0.0235843	0.0290034	0.387394	0.500387	0.401746	0.0218581	0.496701	0.170423	0.531	0.292174		0.0235773	0.0296909	0.0267812	0.0336524
cg24849439	MYRIP	0.546592	0.410652	0.236786	0.347579	0.387111	0.384149	0.345076	0.23654	0.520886	0.507083	0.274896	0.160235	0.397121	0.578596	0.416747	0.415778	0.160275	0.308552	0.59184	0.509376	0.532145	0.645277	0.413313	0.592626	0.348038	0.565752	0.575618	0.536442	0.555286	0.535001	0.175054	0.229821	0.370205	0.505364	0.387865	0.217537	0.438506	0.19495	0.479376	0.263631		0.206017	0.2035	0.204514	0.177672
cg03048314	NBL1	0.645796	0.430664	0.666343	0.524626	0.43559	0.422229	0.418512	0.294295	0.777474	0.693029	0.336386	0.0770769	0.580938	0.791014	0.572074	0.632055	0.0678774	0.053385	0.845509	0.820036	0.68894	0.776267	0.552288	0.811582	0.546581	0.775451	0.804377	0.354788	0.805285	0.764695	0.0914387	0.0868425	0.515794	0.603896	0.563113	0.0719374	0.589139	0.209391	0.679478	0.428463		0.057824	0.10606	0.0697525	0.0624621
cg07147364	NBL1	0.475273	0.33336	0.456306	0.504119	0.365242	0.343753	0.338931	0.275	0.550301	0.508034	0.205133	0.23897	0.467819	0.456682	0.423451	0.504867	0.277748	0.314649	0.60847	0.586826	0.558851	0.657281	0.462131	0.646279	0.398977	0.586665	0.578901	0.555426	0.577892	0.566425	0.214429	0.219747	0.40877	0.501743	0.431603	0.212163	0.499467	0.236501	0.536365	0.330727		0.170831	0.223354	0.18552	0.197768
cg16650717	NBL1	0.635586	0.39318	0.623614	0.506913	0.422747	0.380378	0.359116	0.321834	0.759949	0.674961	0.337708	0.0565503	0.552194	0.7786	0.57334	0.616089	0.040619	0.0454928	0.844256	0.807914	0.65496	0.742249	0.548507	0.762512	0.52657	0.746242	0.690455	0.230082	0.810541	0.787432	0.0408201	0.0499742	0.50385	0.565187	0.567845	0.0337112	0.514944	0.177953	0.644929	0.423686		0.0436888	0.0580925	0.0473179	0.0378072
cg13730743	NCRNA00085	0.572243	0.366611	0.0206778	0.0236773	0.274797	0.355679	0.352611	0.208071	0.693856	0.614888	0.235891	0.0242669	0.438026	0.656549	0.453679	0.555785	0.0376396	0.0174625	0.753821	0.637039	0.557515	0.677911	0.475895	0.727886	0.456162	0.684078	0.765877	0.567776	0.750389	0.667019	0.0224502	0.0231235	0.530284	0.52523	0.421917	0.0243339	0.620225	0.164989	0.651449	0.388907		0.0287503	0.0182877	0.0283326	0.0220061
cg19818998	NCRNA00085	0.447352	0.287151	0.0501945	0.0713767	0.227166	0.242323	0.26407	0.187429	0.575145	0.519061	0.175378	0.0868979	0.287304	0.580711	0.392153	0.40615	0.0565416	0.0778736	0.69853	0.553825	0.559658	0.732641	0.368061	0.69572	0.364288	0.618781	0.566699	0.640689	0.615865	0.554138	0.131275	0.0806412	0.403709	0.524556	0.373818	0.0750502	0.438189	0.139622	0.511853	0.292798		0.0945586	0.102862	0.104784	0.0838363
cg21940568	NCRNA00085	0.538217	0.395126	0.0580555	0.0579986	0.302207	0.347108	0.361583	0.281877	0.700971	0.600314	0.219977	0.0445531	0.469753	0.718979	0.484398	0.514536	0.0677504	0.0500566	0.775991	0.680895	0.582839	0.703599	0.49374	0.715013	0.444777	0.677863	0.75332	0.577348	0.739609	0.680078	0.0642314	0.0683264	0.493721	0.518971	0.435735	0.0622222	0.547823	0.192383	0.592221	0.357494		0.0759753	0.0530163	0.0694051	0.0364979
cg00462570	NCRNA00092	0.546438	0.368727	0.128504	0.130036	0.345988	0.305352	0.285518	0.203027	0.520254	0.503687	0.220299	0.186802	0.361727	0.623553	0.397671	0.438087	0.150689	0.151987	0.709149	0.632983	0.539131	0.769904	0.362934	0.756086	0.237249	0.588635	0.601484	0.670246	0.662919	0.675155	0.151448	0.179072	0.422218	0.561687	0.341469	0.191478	0.404055	0.179957	0.495	0.316768		0.231684	0.132798	0.20178	0.215835
cg01764082	NCRNA00092	0.597293	0.37369	0.0776324	0.0689023	0.394969	0.355705	0.392616	0.298099	0.616916	0.578979	0.37212	0.0814698	0.47853	0.690193	0.499863	0.530628	0.0872847	0.067705	0.698168	0.629997	0.587285	0.753138	0.480959	0.667248	0.368415	0.588988	0.637555	0.643161	0.645474	0.601412	0.0832334	0.0771147	0.330344	0.582135	0.442948	0.075666	0.517408	0.187228	0.571787	0.390693		0.078462	0.0743961	0.049176	0.0787292
cg14018731	NCRNA00092	0.726987	0.404162	0.0318089	0.0359846	0.368263	0.350307	0.241913	0.159377	0.801269	0.756601	0.236101	0.0431151	0.479193	0.856887	0.473041	0.602722	0.0398886	0.0346764	0.863077	0.844905	0.698272	0.802484	0.539296	0.793216	0.277584	0.773547	0.818557	0.644121	0.819838	0.817084	0.0314042	0.051461	0.470045	0.642129	0.405437	0.0367513	0.597196	0.0637519	0.692629	0.259897		0.0437081	0.0361274	0.0497748	0.0329601
cg19113375	NCRNA00092	0.532279	0.331761	0.0886663	0.0869871	0.331781	0.312036	0.283013	0.196199	0.530244	0.49759	0.24861	0.112796	0.381162	0.685767	0.406283	0.433304	0.101961	0.102081	0.724109	0.592192	0.505824	0.73325	0.400267	0.602992	0.267904	0.524009	0.586648	0.586096	0.602489	0.565758	0.101897	0.139205	0.368824	0.542704	0.34998	0.113773	0.394981	0.119418	0.48417	0.276309		0.114989	0.13785	0.132573	0.11676
cg07502389	NEFM	0.560451	0.485435	0.569987	0.503475	0.463205	0.428277	0.391982	0.319472	0.592518	0.553571	0.381625	0.175482	0.461853	0.615343	0.498224	0.482771	0.22304	0.466694	0.637009	0.595764	0.55696	0.668583	0.491913	0.622983	0.437212	0.580471	0.591174	0.569543	0.454787	0.438424	0.300566	0.22481	0.523546	0.556832	0.446015	0.179364	0.500772	0.259762	0.545153	0.371727		0.114353	0.191343	0.1175	0.142583
cg16459364	NEFM	0.613194	0.460722	0.595313	0.411441	0.421191	0.437368	0.37408	0.294525	0.657804	0.617182	0.353368	0.0714257	0.445192	0.702879	0.515229	0.526014	0.100881	0.392084	0.783665	0.713113	0.582489	0.656103	0.482459	0.679474	0.43106	0.659903	0.740311	0.560793	0.733034	0.665759	0.189461	0.0735379	0.47009	0.528884	0.460725	0.0703614	0.524149	0.201325	0.566905	0.354798		0.0499379	0.0889033	0.0742825	0.0546139
cg23290344	NEFM	0.72043	0.527458	0.712792	0.587475	0.440568	0.414187	0.396211	0.390099	0.680231	0.636633	0.411302	0.0472107	0.542016	0.761953	0.52677	0.533266	0.420285	0.489273	0.838347	0.811982	0.345603	0.766688	0.570001	0.774886	0.529461	0.73323	0.791362	0.630593	0.722552	0.685464	0.249595	0.0545949	0.483204	0.542126	0.521675	0.0242681	0.586849	0.228946	0.680932	0.450074		0.0353729	0.04749	0.0262748	0.0336069
cg01431993	NEUROD1	0.73676	0.40746	0.59755	0.491587	0.304068	0.31459	0.205736	0.0990149	0.735537	0.655934	0.174689	0.0475266	0.381856	0.85239	0.425458	0.500679	0.231054	0.0850009	0.886141	0.851771	0.687613	0.802722	0.45452	0.807543	0.339909	0.768297	0.841519	0.631526	0.834728	0.766498	0.0566981	0.0450564	0.401058	0.521749	0.318336	0.0399683	0.619651	0.0539564	0.638081	0.194348		0.0378433	0.0465081	0.0434496	0.0309436
cg11528849	NEUROD1	0.721991	0.382157	0.654009	0.516047	0.284088	0.272206	0.177793	0.106837	0.671881	0.611512	0.185298	0.0885701	0.342898	0.835396	0.397058	0.495726	0.228343	0.166154	0.844133	0.79419	0.64733	0.76315	0.411363	0.778615	0.327544	0.749476	0.794567	0.643025	0.833154	0.783554	0.088896	0.0754664	0.333606	0.492746	0.308851	0.0578662	0.667253	0.0761316	0.612883	0.158744		0.0530248	0.0734758	0.0758713	0.0496106
cg16640855	NEUROD1	0.690852	0.453998	0.630882	0.494643	0.419009	0.437127	0.364215	0.267367	0.73238	0.640819	0.3362	0.0598946	0.485063	0.805437	0.500893	0.580285	0.334252	0.387567	0.860608	0.809337	0.651104	0.73145	0.51939	0.760611	0.464802	0.742884	0.790378	0.65012	0.769084	0.720972	0.0515151	0.0431514	0.535653	0.566107	0.453303	0.0440062	0.592116	0.137464	0.632291	0.327874		0.0345649	0.0507551	0.0532488	0.0418459
cg20709008	NEUROD1	0.590191	0.336083	0.215989	0.169936	0.308861	0.316364	0.216685	0.114914	0.736028	0.630201	0.274018	0.163064	0.376095	0.886602	0.41639	0.645017	0.166731	0.141451	0.83561	0.848161	0.736954	0.783701	0.450352	0.864947	0.449947	0.770155	0.809865	0.658839	0.818217	0.760298	0.178411	0.0842129	0.373247	0.467168	0.415991	0.072992	0.688856	0.14262	0.691588	0.184022		0.106331	0.114944	0.143712	0.0807127
cg05543419	NFKBIZ	0.442345	0.370777	0.106531	0.0792973	0.354135	0.458866	0.484685	0.389998	0.481089	0.578865	0.458795	0.107225	0.540855	0.72377	0.338861	0.309458	0.113578	0.130076	0.686054	0.638089	0.599466	0.794808	0.568034	0.715752	0.419831	0.572133	0.66174	0.713524	0.486284	0.462509	0.0943857	0.0982186	0.194431	0.141224	0.456387	0.0968251	0.558077	0.250423	0.414922	0.489608		0.100046	0.0986611	0.100142	0.097959
cg12193622	NFKBIZ	0.673161	0.45739	0.0359801	0.0427989	0.477278	0.43259	0.40166	0.270191	0.739208	0.588716	0.366822	0.0891969	0.484098	0.786049	0.453728	0.457476	0.0345358	0.0459246	0.834321	0.781404	0.643266	0.726939	0.487667	0.748131	0.486391	0.718277	0.77968	0.602791	0.798293	0.733231	0.0468048	0.0432864	0.286626	0.450982	0.459579	0.0426575	0.561738	0.112893	0.630953	0.349437		0.0572751	0.0525691	0.0565427	0.0637718
cg16189024	NFKBIZ	0.714693	0.376611	0.0321017	0.0348345	0.310855	0.432823	0.452627	0.380711	0.730632	0.720456	0.454863	0.0278728	0.504226	0.609819	0.306884	0.377533	0.0337024	0.0263687	0.842421	0.857284	0.642544	0.811495	0.439458	0.580347	0.384081	0.676584	0.831004	0.631592	0.651534	0.63086	0.0287668	0.0368346	0.0779169	0.0344209	0.527447	0.0310615	0.556085	0.149682	0.554845	0.400595		0.0301449	0.0337373	0.0367709	0.0193452
cg21792150	NFKBIZ	0.566947	0.382171	0.158492	0.133432	0.377038	0.358264	0.319097	0.265033	0.56298	0.476976	0.340612	0.192867	0.415487	0.662407	0.35403	0.327081	0.18256	0.176573	0.677938	0.583814	0.546354	0.77922	0.444628	0.68541	0.442947	0.61058	0.592419	0.640753	0.625596	0.643879	0.149591	0.150656	0.268728	0.419858	0.382188	0.17	0.480627	0.204408	0.539304	0.307879		0.193262	0.162586	0.18875	0.212175
cg24935773	NFKBIZ	0.583809	0.335052	0.0223937	0.0252853	0.103795	0.332482	0.374036	0.221206	0.669254	0.619284	0.355398	0.0213076	0.579189	0.835197	0.0382066	0.246346	0.0196365	0.0225125	0.791429	0.585574	0.593812	0.806089	0.590181	0.811917	0.471019	0.745637	0.385519	0.642548	0.702128	0.670447	0.0209013	0.0259873	0.161153	0.0588938	0.436266	0.0193694	0.50433	0.1256	0.556377	0.251394		0.0281009	0.0213918	0.0301482	0.0207791
cg01781974	NID2	0.365734	0.357283	0.0326675	0.0277887	0.0690151	0.256629	0.43148	0.314125	0.743477	0.695956	0.305319	0.040339	0.532886	0.75406	0.327019	0.326238	0.0351246	0.0347145	0.382622	0.526487	0.621617	0.700705	0.550516	0.807633	0.500821	0.687798	0.484404	0.61104	0.677988	0.694061	0.0333559	0.0277221	0.452004	0.329625	0.531546	0.0291968	0.400611	0.092883	0.456701	0.367446		0.0243573	0.0306315	0.0275086	0.0330788
cg04701034	NID2	0.705712	0.564439	0.0494652	0.0386458	0.536387	0.504405	0.528389	0.444434	0.798637	0.691331	0.462274	0.0570835	0.608582	0.771633	0.626527	0.692061	0.0733259	0.0585806	0.867388	0.813784	0.692877	0.76557	0.607603	0.7961	0.616363	0.803928	0.835673	0.723233	0.830454	0.798384	0.465903	0.0312971	0.606351	0.683266	0.58308	0.0329374	0.694257	0.372838	0.719616	0.536451		0.113067	0.0637456	0.0295175	0.0341208
cg18905461	NID2	0.741696	0.382871	0.551888	0.436633	0.597419	0.454452	0.329207	0.0848421	0.814611	0.750225	0.281149	0.114291	0.402201	0.522308	0.57787	0.652218	0.310581	0.0597464	0.800491	0.736433	0.395691	0.507236	0.532308	0.778103	0.378909	0.558006	0.814138	0.756853	0.239312	0.252771	0.246299	0.0779876	0.20828	0.108047	0.498673	0.0777787	0.681322	0.143897	0.740646	0.412716		0.0795295	0.075912	0.0944402	0.0824674
cg22881914	NID2	0.655743	0.544719	0.0869753	0.0928717	0.529419	0.481519	0.545417	0.450856	0.645522	0.621008	0.443713	0.111787	0.578884	0.647913	0.58525	0.604606	0.110361	0.117869	0.699477	0.633032	0.602194	0.735805	0.581349	0.689248	0.570384	0.670477	0.649448	0.686735	0.654676	0.643766	0.463181	0.0841499	0.540844	0.647782	0.573972	0.0756998	0.588389	0.373765	0.614361	0.50895		0.0582338	0.0840725	0.0774024	0.0699966
cg13941669	NIPAL4	0.583486	0.431314	0.406923	0.452569	0.387761	0.39335	0.38324	0.30148	0.584311	0.532169	0.411078	0.227474	0.442021	0.650455	0.465041	0.480439	0.151483	0.147663	0.649193	0.621976	0.565028	0.60066	0.498852	0.668647	0.414301	0.560295	0.603201	0.594591	0.592341	0.59081	0.193209	0.176314	0.361124	0.45855	0.458548	0.155199	0.519605	0.30173	0.561994	0.360029		0.162808	0.215559	0.179281	0.181604
cg22213386	NIPAL4	0.671107	0.478461	0.3598	0.334405	0.418876	0.404502	0.364947	0.236414	0.754549	0.65643	0.436209	0.163226	0.493334	0.803829	0.483242	0.560372	0.0645367	0.0653929	0.834436	0.792273	0.652002	0.537675	0.543124	0.778097	0.449595	0.7185	0.785031	0.609787	0.754554	0.696883	0.117782	0.0848979	0.32512	0.489175	0.322547	0.0702252	0.641269	0.249589	0.667992	0.357119		0.119165	0.13233	0.134689	0.0981057
cg23483765	NIPAL4	0.819835	0.631904	0.512447	0.586981	0.572265	0.544376	0.541824	0.34033	0.866917	0.791237	0.574274	0.207732	0.618971	0.921247	0.66119	0.662358	0.0747991	0.0693724	0.933163	0.912052	0.798914	0.779667	0.693003	0.888987	0.581001	0.870473	0.895635	0.757497	0.885129	0.856488	0.130935	0.0885468	0.429075	0.64701	0.60749	0.0810132	0.736451	0.332759	0.785685	0.489085		0.125138	0.153449	0.13346	0.128136
cg25090510	NIPAL4	0.560219	0.440366	0.39164	0.435044	0.402807	0.378786	0.396315	0.258411	0.563105	0.507212	0.397382	0.186109	0.455666	0.646013	0.422319	0.491107	0.110916	0.0985111	0.655824	0.628917	0.574572	0.627959	0.526765	0.70933	0.406202	0.543892	0.590896	0.654878	0.621358	0.577895	0.16728	0.138243	0.280804	0.474116	0.414227	0.118689	0.52356	0.258722	0.558099	0.35791		0.148383	0.219403	0.173376	0.173975
cg08781728	NPM2	0.701962	0.542789	0.186556	0.231608	0.530433	0.495213	0.486591	0.458064	0.800883	0.702575	0.454327	0.211337	0.552415	0.802408	0.60673	0.627059	0.388815	0.247429	0.874209	0.806623	0.653098	0.805441	0.622015	0.783085	0.494323	0.776973	0.818162	0.641408	0.835017	0.790479	0.328979	0.22376	0.63462	0.597336	0.550256	0.206829	0.612876	0.338422	0.708074	0.570575		0.154123	0.242894	0.176296	0.144992
cg09860781	NPM2	0.534581	0.436415	0.198104	0.278036	0.417124	0.390653	0.422174	0.357549	0.611882	0.586922	0.371065	0.0946768	0.465056	0.64558	0.502927	0.489557	0.157606	0.166681	0.662887	0.637634	0.587534	0.695048	0.449256	0.642024	0.46005	0.617055	0.64067	0.601452	0.617428	0.622071	0.105264	0.120251	0.411425	0.462792	0.47035	0.129687	0.532014	0.277837	0.573987	0.387477		0.104017	0.120263	0.092662	0.104305
cg26401870	NPM2	0.591116	0.486932	0.0961902	0.156899	0.441083	0.411382	0.39344	0.354942	0.606312	0.585808	0.395859	0.127083	0.486426	0.642961	0.493262	0.531864	0.185955	0.152062	0.666256	0.609248	0.57099	0.714574	0.514279	0.668534	0.472259	0.616134	0.620258	0.55349	0.629155	0.613877	0.135296	0.115618	0.410639	0.46073	0.477558	0.1366	0.526338	0.260879	0.572605	0.431612		0.0884176	0.151925	0.108055	0.0946135
cg03733196	NR4A1	0.660623	0.517374	0.0269675	0.0322269	0.511919	0.502834	0.472337	0.333968	0.713288	0.62742	0.368581	0.0219891	0.535386	0.761919	0.566669	0.662638	0.0414137	0.0288196	0.832531	0.718543	0.662335	0.744575	0.584354	0.805059	0.582188	0.757347	0.8127	0.579751	0.790528	0.759158	0.0232706	0.0348148	0.588587	0.645144	0.504171	0.0357691	0.574761	0.0876216	0.577646	0.403699		0.0299279	0.0229805	0.0244925	0.0297279
cg06811166	NR4A1	0.554746	0.447625	0.245692	0.141485	0.395497	0.379858	0.31779	0.256062	0.524895	0.516388	0.313072	0.195947	0.420706	0.607617	0.426061	0.464226	0.148256	0.215179	0.555563	0.57317	0.52702	0.649127	0.438562	0.596404	0.456516	0.559344	0.562811	0.536534	0.579299	0.571096	0.129252	0.23622	0.422761	0.501221	0.401679	0.219503	0.407351	0.242972	0.426178	0.266213		0.211825	0.213369	0.209533	0.186007
cg12610867	NR4A1	0.54321	0.388206	0.0706219	0.0728116	0.414597	0.377689	0.357927	0.238165	0.525604	0.512412	0.308084	0.059588	0.448135	0.603212	0.310209	0.267375	0.0746776	0.0705145	0.667773	0.589003	0.508191	0.702967	0.410694	0.390512	0.501898	0.601148	0.577222	0.599782	0.60113	0.614826	0.061726	0.0678687	0.47815	0.539082	0.401501	0.0674369	0.40298	0.119592	0.421899	0.282199		0.0519007	0.0603956	0.0533445	0.0608958
cg20718727	NR4A1	0.594373	0.383838	0.048459	0.0432828	0.423138	0.383262	0.318696	0.214226	0.66989	0.580457	0.302632	0.0463014	0.406449	0.681322	0.479096	0.554559	0.052141	0.0280178	0.773824	0.696961	0.533728	0.684581	0.368799	0.680185	0.497502	0.66068	0.716614	0.582935	0.722834	0.653446	0.0381163	0.0477714	0.400405	0.512767	0.423001	0.0422085	0.442842	0.086173	0.493046	0.284796		0.0352467	0.0259778	0.0403164	0.043253
cg02009088	NRG2	0.653423	0.555506	0.0300536	0.0289822	0.505007	0.513421	0.411824	0.278911	0.688246	0.635268	0.405843	0.0884551	0.478832	0.698182	0.505914	0.55049	0.0642926	0.0569039	0.770282	0.714125	0.573067	0.666609	0.482235	0.699777	0.473498	0.689655	0.729578	0.593545	0.724213	0.657242	0.0306646	0.183845	0.491526	0.582455	0.518017	0.223637	0.559631	0.251373	0.596302	0.386315		0.217049	0.0857666	0.175623	0.111987
cg05652757	NRG2	0.578337	0.473889	0.0766975	0.0759588	0.473108	0.458337	0.437466	0.324803	0.58167	0.549031	0.390232	0.156149	0.495867	0.596324	0.488272	0.517905	0.0936799	0.0984702	0.623153	0.581847	0.547587	0.65934	0.501822	0.624664	0.475452	0.600741	0.599362	0.516558	0.618144	0.590795	0.0679202	0.113187	0.469553	0.567797	0.487887	0.18257	0.44923	0.240987	0.553466	0.399005		0.179328	0.111226	0.120111	0.120329
cg15992535	NRG2	0.675154	0.54733	0.0323794	0.0291301	0.465706	0.493112	0.394942	0.259631	0.673571	0.590952	0.348015	0.103776	0.462248	0.683732	0.480769	0.550249	0.0483158	0.059516	0.769875	0.688952	0.566109	0.664271	0.444461	0.668026	0.437729	0.704933	0.738092	0.577973	0.73136	0.683451	0.0251355	0.169205	0.487467	0.541399	0.457078	0.192663	0.548663	0.209242	0.587089	0.341564		0.229905	0.0817192	0.163527	0.0999711
cg22060611	NRG2	0.565293	0.473779	0.0825347	0.0887215	0.456745	0.436793	0.408034	0.29844	0.546042	0.53942	0.358196	0.170216	0.418414	0.581235	0.47338	0.502785	0.111759	0.104358	0.599172	0.549019	0.509042	0.613417	0.502809	0.598821	0.473588	0.557088	0.563584	0.575721	0.585465	0.537257	0.0831479	0.129598	0.465974	0.54549	0.449107	0.198294	0.37629	0.222189	0.520999	0.385397		0.203186	0.128978	0.157178	0.14424
cg05015185	NRXN1	0.566509	0.425492	0.0888446	0.107563	0.34848	0.340917	0.327042	0.242436	0.541706	0.48631	0.292657	0.145073	0.384172	0.603878	0.406341	0.448776	0.102575	0.125779	0.611572	0.563642	0.494919	0.696553	0.420131	0.690728	0.363446	0.571038	0.572049	0.596628	0.540469	0.509163	0.127997	0.132671	0.428154	0.519914	0.34569	0.141368	0.429643	0.237469	0.49701	0.289819		0.124908	0.145099	0.154323	0.154032
cg07529754	NRXN1	0.66028	0.490743	0.390991	0.343217	0.421276	0.410113	0.291995	0.202241	0.747217	0.641772	0.30401	0.148413	0.459135	0.838262	0.493018	0.621998	0.0652912	0.0544386	0.825935	0.80496	0.660112	0.770657	0.486131	0.816573	0.423606	0.776205	0.795928	0.645208	0.78389	0.764696	0.244779	0.123627	0.486578	0.616992	0.412078	0.119949	0.598492	0.196555	0.64797	0.322905		0.111125	0.0926614	0.137346	0.129003
cg10099415	NRXN1	0.632682	0.391796	0.0555062	0.0473043	0.376355	0.376757	0.282391	0.152732	0.698377	0.584214	0.283626	0.104174	0.401548	0.804071	0.49663	0.555947	0.0458056	0.037462	0.850765	0.772971	0.599306	0.72429	0.449928	0.750586	0.38829	0.739534	0.773603	0.573072	0.741699	0.74732	0.0628739	0.0753269	0.451029	0.557119	0.387551	0.0523929	0.459668	0.126655	0.578067	0.318065		0.101305	0.0811892	0.0803288	0.091018
cg14875171	NRXN1	0.704508	0.592008	0.0709164	0.113793	0.546912	0.509504	0.487417	0.41662	0.77454	0.694079	0.487065	0.327918	0.566598	0.776399	0.613717	0.666208	0.132429	0.115414	0.827372	0.771413	0.652066	0.748936	0.564485	0.762563	0.577326	0.769791	0.807	0.671294	0.821441	0.733514	0.408801	0.120215	0.612834	0.656008	0.561821	0.184998	0.631742	0.349794	0.704062	0.502363		0.190169	0.229117	0.213918	0.215547
cg17677030	NRXN1	0.605839	0.392662	0.329942	0.329588	0.345186	0.354363	0.282372	0.23008	0.562874	0.495318	0.267099	0.169832	0.381199	0.776885	0.406413	0.458808	0.131055	0.101301	0.720818	0.607299	0.550019	0.815764	0.379179	0.708395	0.366317	0.652661	0.595991	0.637756	0.672489	0.599025	0.251285	0.139286	0.410575	0.534026	0.339507	0.151893	0.424062	0.192175	0.567778	0.277745		0.187717	0.141542	0.180367	0.164746
cg04885832	NSD1	0.563423	0.404433	0.082967	0.0770293	0.353122	0.332543	0.324965	0.258787	0.558818	0.519281	0.29314	0.0815392	0.43186	0.639097	0.449832	0.455124	0.0896074	0.0922369	0.629272	0.599263	0.55081	0.699295	0.478118	0.658631	0.323992	0.543024	0.554613	0.630205	0.570602	0.573311	0.0738222	0.0710911	0.36541	0.514218	0.433388	0.0792356	0.470787	0.180975	0.533977	0.31395		0.0727133	0.0626326	0.065287	0.0637132
cg08369368	NSD1	0.644019	0.403017	0.125728	0.294608	0.37301	0.377791	0.28219	0.218742	0.705917	0.593852	0.214594	0.0374456	0.381619	0.72101	0.465651	0.523636	0.0541587	0.0456886	0.858589	0.757616	0.574291	0.711213	0.486247	0.706524	0.276828	0.637329	0.773774	0.614619	0.731981	0.720997	0.0974333	0.0415556	0.423128	0.488483	0.394389	0.0320778	0.506912	0.0762484	0.626235	0.380713		0.0294925	0.0310304	0.0349369	0.0310034
cg17493885	NSD1	0.767715	0.574075	0.655124	0.496101	0.445913	0.531857	0.370133	0.407503	0.813931	0.693549	0.413085	0.144026	0.422113	0.825657	0.545173	0.664475	0.136623	0.0595076	0.918476	0.871766	0.657889	0.868701	0.62747	0.875944	0.347457	0.791884	0.84001	0.782027	0.880949	0.868001	0.567047	0.0801948	0.708656	0.580985	0.456495	0.117975	0.573948	0.154737	0.851506	0.731797		0.0571308	0.0656842	0.0819893	0.0699561
cg18121224	NSD1	0.788886	0.602618	0.635858	0.544479	0.542679	0.564948	0.470181	0.490587	0.843162	0.72336	0.510344	0.297091	0.53667	0.838192	0.635198	0.694735	0.225124	0.159983	0.946188	0.863022	0.698916	0.790426	0.642886	0.918683	0.471516	0.809419	0.897678	0.735399	0.883411	0.87264	0.619068	0.14639	0.722844	0.679276	0.582021	0.153027	0.65053	0.258232	0.860649	0.706594		0.0720611	0.10034	0.139494	0.0992787
cg23383189	NSD1	0.61042	0.495591	0.245766	0.416547	0.481906	0.449969	0.456618	0.379372	0.617062	0.567772	0.443441	0.143007	0.502158	0.657438	0.549369	0.561628	0.15362	0.178586	0.666821	0.630128	0.599358	0.695986	0.538655	0.660402	0.440819	0.577347	0.644001	0.647146	0.625152	0.620726	0.177005	0.142086	0.499945	0.594358	0.499638	0.13256	0.550645	0.333798	0.481024	0.458475		0.126175	0.152112	0.130228	0.135346
cg12812233	NSUN7	0.604409	0.424652	0.105341	0.165766	0.376278	0.38341	0.39355	0.351258	0.6096	0.5429	0.356683	0.162955	0.470878	0.733836	0.466538	0.512517	0.343305	0.156445	0.729199	0.631417	0.592217	0.760737	0.545567	0.68924	0.44429	0.662434	0.612308	0.658489	0.713909	0.677439	0.144934	0.116894	0.476226	0.568015	0.444546	0.151565	0.491332	0.175927	0.614362	0.444246		0.091718	0.107121	0.121014	0.103812
cg24296765	NSUN7	0.488522	0.406437	0.136419	0.262904	0.460604	0.391995	0.410124	0.386867	0.625289	0.588425	0.402311	0.215174	0.497317	0.690998	0.482789	0.472561	0.415172	0.24568	0.653572	0.607314	0.597101	0.741657	0.574222	0.68338	0.474234	0.640393	0.636105	0.648498	0.657401	0.656938	0.240457	0.199116	0.454073	0.564678	0.482895	0.207566	0.551551	0.276952	0.502494	0.500825		0.163066	0.195977	0.169658	0.157659
cg24621790	NSUN7	0.526582	0.384496	0.0708597	0.125861	0.365112	0.316953	0.31535	0.236282	0.575817	0.517866	0.276703	0.134669	0.400037	0.613734	0.434145	0.476719	0.131977	0.102087	0.616021	0.523237	0.570462	0.698251	0.473131	0.604593	0.379911	0.504219	0.606182	0.592359	0.575384	0.550212	0.082462	0.0968642	0.374741	0.497473	0.382008	0.104675	0.459709	0.123446	0.500004	0.319935		0.0971831	0.107308	0.0946819	0.0815356
cg02346492	NTN1	0.741996	0.603604	0.580177	0.518042	0.556252	0.536588	0.496045	0.390116	0.758919	0.719315	0.485734	0.246281	0.572777	0.792493	0.576855	0.672661	0.0753096	0.0788366	0.848978	0.832937	0.6779	0.771931	0.575842	0.787603	0.532567	0.763584	0.823159	0.6678	0.801791	0.7834	0.179278	0.0990025	0.583895	0.641714	0.58763	0.100248	0.647901	0.362727	0.667691	0.513844		0.158431	0.187065	0.193964	0.0869645
cg08547691	NTN1	0.709417	0.479787	0.0586001	0.0777398	0.455111	0.404587	0.396088	0.310322	0.728702	0.717915	0.359465	0.0992543	0.529617	0.728695	0.502054	0.59027	0.0432046	0.0597318	0.832383	0.779767	0.632776	0.71415	0.541261	0.730492	0.491043	0.720758	0.735353	0.620449	0.767055	0.755512	0.141754	0.0883314	0.447192	0.57428	0.508124	0.0686286	0.587047	0.228313	0.638082	0.384351		0.125108	0.116571	0.15483	0.0872629
cg10612452	NTN1	0.709394	0.540348	0.439662	0.403382	0.504068	0.459382	0.390436	0.294501	0.726161	0.674737	0.418366	0.17232	0.499345	0.811505	0.551084	0.624536	0.0661787	0.0788578	0.840227	0.783355	0.667724	0.771693	0.547461	0.785022	0.49027	0.739249	0.787645	0.653307	0.787662	0.712415	0.0952942	0.127843	0.55988	0.637544	0.491225	0.17377	0.634116	0.219405	0.658595	0.388114		0.143734	0.172428	0.191197	0.0985448
cg17393917	NUAK1	0.558009	0.415504	0.642133	0.517517	0.335955	0.267785	0.309656	0.227151	0.542604	0.52841	0.298526	0.188001	0.43416	0.662173	0.441674	0.460847	0.151282	0.12544	0.437068	0.6453	0.560597	0.725939	0.44528	0.685366	0.231535	0.59958	0.588668	0.405464	0.611133	0.595659	0.428014	0.207613	0.449321	0.562556	0.398928	0.201896	0.458849	0.177027	0.42064	0.272808		0.186195	0.17521	0.170487	0.209066
cg18525352	NUAK1	0.78069	0.521227	0.855516	0.639369	0.423433	0.262644	0.360919	0.161049	0.810809	0.778649	0.302864	0.0767455	0.543906	0.902455	0.592074	0.661444	0.0661189	0.0494057	0.777553	0.845225	0.785305	0.890703	0.585229	0.905515	0.221758	0.831057	0.820324	0.636977	0.759812	0.775296	0.500457	0.0673649	0.572589	0.715051	0.52294	0.0535755	0.7054	0.103852	0.674879	0.28973		0.0537733	0.081092	0.0789198	0.051611
cg20060685	NUAK1	0.673989	0.373238	0.779614	0.583222	0.346784	0.273962	0.321682	0.211509	0.753605	0.668142	0.279412	0.164057	0.462759	0.805565	0.474448	0.587958	0.170374	0.101187	0.602868	0.794539	0.701199	0.787271	0.558217	0.739298	0.232496	0.743088	0.699382	0.676156	0.779366	0.78	0.434863	0.143909	0.518452	0.616498	0.417619	0.130921	0.59116	0.118376	0.575336	0.308059		0.132413	0.126135	0.121193	0.102576
cg23555120	NUAK1	0.562339	0.445598	0.675709	0.549012	0.376149	0.315713	0.360339	0.257021	0.540781	0.53526	0.319343	0.227842	0.475977	0.642746	0.454677	0.479479	0.189307	0.218481	0.621861	0.592095	0.556408	0.729458	0.464095	0.661045	0.266271	0.580597	0.530486	0.625629	0.60599	0.593357	0.472163	0.244192	0.465718	0.562662	0.440696	0.218245	0.492571	0.234156	0.464273	0.336097		0.224164	0.209153	0.200272	0.240033
cg05835276	NXPH4	0.634704	0.468628	0.638895	0.50497	0.421435	0.402059	0.360869	0.344491	0.653182	0.55509	0.420915	0.229715	0.458893	0.751979	0.532455	0.540195	0.320023	0.455379	0.823838	0.763407	0.617735	0.705667	0.496977	0.720821	0.476627	0.68639	0.742919	0.345804	0.747128	0.680093	0.307114	0.149642	0.471241	0.540767	0.42744	0.121329	0.564671	0.32808	0.582236	0.286741		0.182473	0.204049	0.15997	0.167412
cg22215815	NXPH4	0.5126	0.468651	0.518756	0.500849	0.402733	0.455387	0.366926	0.387425	0.709952	0.67268	0.438714	0.22667	0.46303	0.787918	0.580899	0.625766	0.277346	0.481113	0.813618	0.771712	0.627044	0.674347	0.541213	0.70445	0.530167	0.715102	0.781254	0.593294	0.749407	0.696318	0.397791	0.220075	0.534098	0.491876	0.400764	0.195732	0.582465	0.327258	0.612355	0.31677		0.217648	0.249126	0.222863	0.210105
cg26396455	NXPH4	0.593421	0.432196	0.619808	0.496181	0.396749	0.420335	0.381205	0.376272	0.594079	0.551515	0.400372	0.197713	0.454212	0.700116	0.503762	0.540116	0.2643	0.45807	0.773619	0.683634	0.543527	0.701887	0.481677	0.651017	0.485181	0.643389	0.715763	0.525253	0.704509	0.589737	0.340575	0.141738	0.457184	0.509993	0.410628	0.138771	0.502119	0.285986	0.524737	0.319587		0.181426	0.193261	0.205853	0.181848
cg19306380	OBSCN	0.593042	0.438997	0.610048	0.531399	0.41037	0.375162	0.362277	0.210171	0.597416	0.555048	0.360953	0.238181	0.450679	0.653162	0.372576	0.448284	0.122729	0.165789	0.7054	0.627423	0.5467	0.753294	0.460007	0.662416	0.461441	0.636548	0.429551	0.650689	0.590235	0.618948	0.392526	0.167783	0.413499	0.497678	0.431779	0.130931	0.508123	0.287964	0.547718	0.394173		0.184652	0.238	0.197752	0.195458
cg20329210	OBSCN	0.670788	0.492671	0.147763	0.290181	0.433966	0.485597	0.507807	0.434462	0.705295	0.567431	0.501038	0.186159	0.540349	0.611715	0.471915	0.556129	0.0791731	0.0595555	0.780104	0.721635	0.574879	0.712818	0.483401	0.678776	0.602939	0.731524	0.695771	0.66738	0.100402	0.0949527	0.121646	0.0898299	0.597203	0.623382	0.52818	0.0798193	0.584715	0.257452	0.592283	0.510016		0.0649299	0.0942416	0.115023	0.0795089
cg26303165	OBSCN	0.701573	0.337515	0.670088	0.478885	0.334399	0.335397	0.242636	0.234983	0.766513	0.619668	0.308579	0.153735	0.415248	0.856046	0.242258	0.18952	0.153784	0.246527	0.834386	0.779992	0.44929	0.838134	0.580299	0.735261	0.415169	0.753463	0.672406	0.698027	0.791467	0.750912	0.411576	0.10105	0.362044	0.516888	0.445653	0.0981909	0.598349	0.168572	0.624727	0.328058		0.0982125	0.111855	0.0971323	0.0748487
cg06829968	ONECUT1	0.534837	0.261683	0.0586791	0.0550937	0.361365	0.34484	0.338703	0.212092	0.580469	0.509501	0.273847	0.115018	0.403921	0.675155	0.380771	0.489973	0.212762	0.130814	0.787391	0.716622	0.564334	0.615318	0.413312	0.636934	0.364828	0.535898	0.735978	0.565193	0.698075	0.599753	0.231604	0.114351	0.212302	0.488381	0.392513	0.0941635	0.412249	0.15195	0.548707	0.31847		0.0443238	0.153782	0.0912866	0.0731121
cg13877670	ONECUT1	0.542346	0.39039	0.0693263	0.0855769	0.394078	0.379504	0.342176	0.246793	0.591515	0.571764	0.37304	0.157393	0.455186	0.641891	0.461804	0.420421	0.122409	0.0914044	0.702045	0.630096	0.568272	0.759322	0.498605	0.689308	0.344709	0.60698	0.614211	0.639672	0.605879	0.618074	0.134576	0.11774	0.285793	0.375431	0.425605	0.0723614	0.445067	0.186859	0.533727	0.314297		0.111012	0.106035	0.099847	0.110189
cg20056542	ONECUT1	0.667791	0.434671	0.076452	0.0897472	0.429904	0.410026	0.34547	0.192477	0.797038	0.736508	0.345614	0.136143	0.471761	0.81257	0.549168	0.600815	0.0743618	0.0577072	0.805662	0.832134	0.727116	0.809939	0.562749	0.757517	0.482834	0.78535	0.825979	0.699242	0.823044	0.814748	0.0954648	0.0675103	0.286582	0.415883	0.430392	0.0727184	0.651525	0.0871786	0.666797	0.308318		0.0721915	0.0553992	0.101223	0.0637453
cg22539069	ONECUT1	0.677722	0.323324	0.0608939	0.0591537	0.347645	0.279255	0.167109	0.110463	0.768569	0.622367	0.151479	0.0799091	0.308144	0.825158	0.343702	0.522249	0.241998	0.511812	0.832238	0.798382	0.635305	0.740681	0.391103	0.795147	0.231046	0.702083	0.763738	0.574558	0.781175	0.71464	0.167551	0.0967733	0.397833	0.456344	0.260948	0.112545	0.525621	0.0900536	0.565898	0.155907		0.0833894	0.075479	0.0871637	0.057346
cg13518992	ONECUT2	0.487301	0.406646	0.306725	0.20799	0.3194	0.298696	0.263996	0.227098	0.570758	0.57853	0.329432	0.240474	0.438731	0.602242	0.454209	0.507354	0.158979	0.198161	0.64649	0.567184	0.54286	0.655074	0.460424	0.634671	0.401816	0.58643	0.597586	0.637111	0.594904	0.578462	0.307758	0.141664	0.454554	0.5281	0.387946	0.153141	0.479478	0.245524	0.516649	0.323162		0.195981	0.221204	0.202192	0.205391
cg16941302	ONECUT2	0.522255	0.406275	0.344666	0.394392	0.385428	0.352131	0.245093	0.195781	0.536089	0.518034	0.25566	0.215739	0.389235	0.581315	0.433936	0.459755	0.141396	0.263763	0.614652	0.512372	0.508276	0.642074	0.427821	0.609359	0.353508	0.536045	0.559206	0.549823	0.557482	0.51617	0.302083	0.127917	0.413758	0.521173	0.363559	0.118786	0.437191	0.217916	0.507951	0.307184		0.14368	0.173394	0.168011	0.16115
cg20956738	ONECUT2	0.561874	0.431332	0.58708	0.571802	0.278345	0.292498	0.287488	0.250493	0.564614	0.555644	0.306136	0.270078	0.412118	0.618601	0.439519	0.477703	0.194162	0.456928	0.701057	0.531768	0.544057	0.804488	0.4404	0.697357	0.405292	0.598052	0.622627	0.634138	0.654239	0.531273	0.392532	0.168989	0.336701	0.585974	0.404302	0.120283	0.459687	0.262068	0.505307	0.350847		0.186525	0.237418	0.19808	0.210595
cg02677946	OPCML	0.597211	0.499407	0.353669	0.144057	0.4605	0.431594	0.450431	0.346841	0.586576	0.437857	0.350519	0.287914	0.452555	0.644524	0.502862	0.54098	0.21319	0.187784	0.652141	0.617474	0.601506	0.606084	0.514571	0.643324	0.44673	0.612935	0.59931	0.61519	0.624974	0.602592	0.142436	0.252641	0.436619	0.529649	0.493551	0.252183	0.518089	0.279013	0.576933	0.364055		0.20106	0.247199	0.196939	0.211905
cg11687330	OPCML	0.598967	0.483736	0.145187	0.128867	0.45313	0.43604	0.47173	0.37858	0.609486	0.538291	0.40504	0.169585	0.486948	0.650091	0.506049	0.544074	0.156369	0.164011	0.6515	0.616587	0.595364	0.626398	0.52847	0.635992	0.489367	0.615983	0.636569	0.603428	0.62263	0.620426	0.118109	0.143797	0.513029	0.567675	0.494655	0.134824	0.543745	0.261471	0.568922	0.393558		0.131745	0.161699	0.130001	0.13849
cg22640233	OPCML	0.719101	0.583351	0.0862368	0.0842837	0.494991	0.470952	0.492697	0.386986	0.747132	0.615421	0.395471	0.248336	0.504544	0.747698	0.559139	0.610868	0.116592	0.127562	0.844488	0.786804	0.716935	0.645495	0.564994	0.753329	0.476496	0.714235	0.774507	0.649421	0.782037	0.751889	0.0672067	0.197254	0.530586	0.593544	0.513698	0.181814	0.603541	0.236816	0.646475	0.383358		0.163545	0.157623	0.209815	0.201805
cg18397450	PACS2	0.7408	0.423234	0.678923	0.423597	0.425229	0.553219	0.31772	0.261306	0.698568	0.649506	0.139369	0.098903	0.522836	0.869241	0.290679	0.444511	0.0935603	0.0734985	0.743849	0.835172	0.790524	0.818308	0.475799	0.745088	0.506211	0.790185	0.79041	0.724916	0.790743	0.773802	0.095714	0.094826	0.559848	0.585598	0.552322	0.119581	0.679044	0.203965	0.638509	0.312452		0.0873263	0.110835	0.0952209	0.103129
cg18912855	PACS2	0.64711	0.428828	0.49171	0.364155	0.43413	0.421168	0.347985	0.180252	0.692892	0.450678	0.209425	0.0436303	0.478746	0.720191	0.229282	0.204354	0.0382796	0.0423346	0.65221	0.670666	0.590542	0.685898	0.253543	0.686233	0.405372	0.693165	0.730997	0.577101	0.725686	0.661353	0.0473647	0.0729693	0.443664	0.50347	0.467185	0.0541306	0.567032	0.119397	0.622445	0.215434		0.0666901	0.056118	0.0706593	0.0727407
cg19499452	PACS2	0.537952	0.330994	0.264631	0.133696	0.380188	0.425952	0.328433	0.221681	0.595025	0.556112	0.187373	0.0333768	0.465754	0.699523	0.130005	0.145609	0.0435226	0.0286309	0.731811	0.663184	0.583864	0.678812	0.407743	0.629157	0.354477	0.549932	0.683466	0.57606	0.616214	0.569204	0.0461331	0.0375899	0.421906	0.398846	0.434319	0.0359133	0.446581	0.132819	0.567588	0.321895		0.0870824	0.04272	0.0497427	0.0731685
cg14346208	PAMR1	0.509685	0.306157	0.32556	0.21458	0.217178	0.297791	0.314325	0.20698	0.759574	0.690657	0.213342	0.0616793	0.396657	0.789526	0.55002	0.617647	0.0545455	0.0585277	0.891283	0.833646	0.62223	0.770744	0.533026	0.796091	0.48421	0.751896	0.820904	0.603939	0.835686	0.778967	0.0521367	0.0903774	0.345587	0.302479	0.525769	0.0787856	0.448483	0.110548	0.648355	0.447103		0.0774028	0.0657529	0.104084	0.0648791
cg20027133	PAMR1	0.648774	0.363586	0.271754	0.358064	0.340503	0.284752	0.262421	0.24707	0.758288	0.681347	0.272114	0.130336	0.342717	0.686684	0.459318	0.590345	0.119754	0.0640168	0.804656	0.782388	0.605939	0.73534	0.424874	0.795708	0.399434	0.605906	0.673548	0.563272	0.775169	0.755179	0.0949829	0.132213	0.272844	0.56995	0.471173	0.147138	0.423947	0.119469	0.646763	0.368109		0.0765386	0.112399	0.111029	0.0906546
cg27635267	PAMR1	0.449192	0.373147	0.50258	0.490909	0.348819	0.342373	0.365331	0.278588	0.587324	0.544873	0.280932	0.188459	0.38163	0.61345	0.4442	0.508867	0.183643	0.173972	0.596685	0.597277	0.519135	0.677585	0.490384	0.64805	0.428891	0.606451	0.605432	0.553575	0.609268	0.606659	0.13558	0.210992	0.336756	0.454377	0.450945	0.190424	0.380209	0.22274	0.56234	0.385294		0.178203	0.190518	0.189247	0.165951
cg02679809	PAX6	0.602874	0.475624	0.0346383	0.0395139	0.442382	0.375097	0.390237	0.280403	0.754102	0.65214	0.394333	0.0495669	0.43556	0.7294	0.479865	0.615311	0.0520683	0.0420443	0.872503	0.798866	0.572045	0.723335	0.548303	0.783302	0.480884	0.719485	0.803958	0.549771	0.77797	0.743208	0.0488665	0.0630213	0.460083	0.606854	0.455294	0.0434698	0.57662	0.167087	0.653179	0.398774		0.0490184	0.0605416	0.0516948	0.0367958
cg09252999	PAX6	0.586062	0.448246	0.0779376	0.074908	0.408807	0.396937	0.399561	0.276732	0.586929	0.549663	0.338683	0.133189	0.392929	0.645166	0.472819	0.51568	0.131788	0.137322	0.683469	0.605581	0.502927	0.692484	0.487014	0.651028	0.431654	0.605924	0.598216	0.543432	0.613346	0.609493	0.0940128	0.14251	0.365695	0.446663	0.434445	0.144812	0.507785	0.205835	0.564681	0.384716		0.135638	0.136114	0.166443	0.121508
cg16616521	PAX6	0.672323	0.298224	0.763958	0.539032	0.392376	0.246125	0.276467	0.174875	0.781185	0.680542	0.236278	0.0367358	0.178508	0.763097	0.378059	0.546222	0.282288	0.275344	0.892333	0.820816	0.607948	0.80608	0.460993	0.774765	0.31116	0.779144	0.823932	0.340832	0.770927	0.760924	0.306076	0.0590139	0.422881	0.566281	0.425806	0.0549489	0.515622	0.0440659	0.582551	0.204335		0.0573677	0.0349532	0.0526279	0.0323071
cg23125492	PAX6	0.640733	0.495316	0.686544	0.549683	0.444633	0.430245	0.397191	0.339182	0.70459	0.627696	0.358566	0.153445	0.453056	0.652313	0.487459	0.576266	0.426658	0.422766	0.782472	0.724065	0.577611	0.665355	0.520139	0.711314	0.48466	0.726569	0.732216	0.616109	0.760879	0.683287	0.500795	0.250788	0.518655	0.562238	0.490818	0.219195	0.580004	0.259206	0.625726	0.424766		0.218283	0.217903	0.201104	0.165514
cg23933618	PAX6	0.593491	0.433619	0.115822	0.115755	0.368423	0.333625	0.30677	0.21264	0.582153	0.509683	0.274017	0.177088	0.325082	0.647172	0.437053	0.493783	0.251166	0.239298	0.744923	0.656426	0.505951	0.721971	0.430475	0.691414	0.384424	0.617551	0.647531	0.54504	0.675359	0.59921	0.101561	0.176412	0.369541	0.451957	0.412264	0.245105	0.453626	0.22361	0.515801	0.275188		0.193792	0.218386	0.190255	0.168982
cg25603277	PAX6	0.52271	0.347082	0.110616	0.102877	0.25218	0.368125	0.431746	0.359906	0.513823	0.49046	0.430727	0.124668	0.462711	0.607215	0.503668	0.539338	0.154328	0.127243	0.617684	0.592212	0.578019	0.67851	0.516872	0.612917	0.489081	0.614394	0.59448	0.550539	0.60723	0.606551	0.123031	0.148129	0.401884	0.428715	0.390252	0.108411	0.524396	0.264482	0.560053	0.453216		0.128937	0.130972	0.129538	0.121482
cg26019112	PAX6	0.629201	0.437467	0.68407	0.48007	0.374109	0.386402	0.363577	0.260211	0.718879	0.640806	0.330937	0.0774654	0.386272	0.671478	0.475941	0.570085	0.377004	0.403796	0.78879	0.723291	0.582873	0.6606	0.505281	0.723306	0.441456	0.704915	0.738377	0.55942	0.721544	0.712806	0.472755	0.144781	0.47048	0.576659	0.465002	0.11657	0.575978	0.15281	0.598713	0.366093		0.109705	0.11308	0.091317	0.0691456
cg04242499	PCDHGA4	0.558322	0.415758	0.355204	0.20555	0.437567	0.32792	0.331611	0.290918	0.534506	0.550096	0.281188	0.209104	0.463459	0.72023	0.446667	0.488472	0.456729	0.648405	0.436732	0.673588	0.683688	0.831224	0.550746	0.715388	0.344803	0.561375	0.546953	0.757717	0.657833	0.509994	0.451011	0.227994	0.40612	0.566177	0.441357	0.157215	0.429716	0.226073	0.562801	0.338425		0.203146	0.233696	0.218527	0.248603
cg07489502	PCDHGA4	0.820453	0.52099	0.774868	0.661512	0.39122	0.357245	0.379994	0.261846	0.731727	0.664692	0.219104	0.165989	0.433819	0.850816	0.474437	0.585947	0.157163	0.633513	0.919944	0.866587	0.766341	0.868971	0.628856	0.907933	0.260424	0.798533	0.866741	0.743877	0.843677	0.861276	0.379789	0.136562	0.524805	0.679993	0.469274	0.12239	0.628433	0.125422	0.658325	0.200168		0.0976285	0.0981282	0.130245	0.120712
cg07870307	PCDHGA4	0.300277	0.254007	0.715176	0.334904	0.244185	0.245186	0.340605	0.165388	0.570576	0.527831	0.1437	0.0748093	0.278838	0.856106	0.337269	0.491685	0.161275	0.314147	0.685503	0.776269	0.580895	0.760195	0.547568	0.807009	0.181963	0.687592	0.770723	0.523626	0.696183	0.727186	0.17455	0.0862841	0.313867	0.417983	0.268649	0.0819801	0.422919	0.0831385	0.658966	0.284342		0.0698067	0.0864744	0.090202	0.0945268
cg08938584	PCDHGA4	0.575087	0.406273	0.60616	0.562295	0.476896	0.396389	0.448207	0.345439	0.690795	0.594265	0.367934	0.272712	0.506948	0.697924	0.542324	0.581044	0.479928	0.500773	0.767496	0.726862	0.426549	0.570013	0.537612	0.674335	0.41806	0.657068	0.339827	0.478821	0.093055	0.062049	0.496181	0.30404	0.299223	0.512709	0.463825	0.23298	0.403637	0.302121	0.444405	0.345316		0.235813	0.247552	0.237492	0.24118
cg09465698	PCDHGA4	0.747315	0.535552	0.758848	0.567494	0.413403	0.418961	0.463054	0.313605	0.499175	0.556641	0.41168	0.303761	0.532108	0.826343	0.554265	0.642897	0.202103	0.436752	0.898662	0.829865	0.702651	0.807217	0.44248	0.50815	0.441457	0.573236	0.832657	0.701188	0.84117	0.790069	0.378346	0.205598	0.545212	0.620415	0.540743	0.17078	0.621888	0.270966	0.754025	0.482864		0.146604	0.236164	0.15153	0.139075
cg18507379	PCDHGA4	0.700818	0.393732	0.577716	0.50244	0.299323	0.199957	0.303787	0.229417	0.471114	0.530253	0.172876	0.0398663	0.482367	0.777376	0.142314	0.329683	0.0472278	0.0991418	0.845561	0.710773	0.680441	0.747419	0.108546	0.113143	0.258953	0.487982	0.774409	0.645093	0.769766	0.763819	0.446883	0.0639655	0.395909	0.543749	0.387745	0.0469842	0.568406	0.112685	0.687144	0.341495		0.0481592	0.0493809	0.0456796	0.0473868
cg22861116	PCDHGA4	0.747759	0.405954	0.657444	0.50646	0.379034	0.417211	0.368467	0.221874	0.794139	0.724531	0.323632	0.142056	0.490948	0.842052	0.513393	0.646358	0.146385	0.502836	0.90213	0.83931	0.697701	0.803821	0.611444	0.845266	0.363569	0.768347	0.827863	0.641364	0.827843	0.799374	0.508184	0.159805	0.541017	0.655074	0.497086	0.108828	0.602618	0.201731	0.678146	0.380327		0.114174	0.138679	0.11886	0.106609
cg23244790	PCDHGA4	0.67968	0.423702	0.721117	0.520341	0.439559	0.333841	0.319145	0.22358	0.683947	0.65689	0.242135	0.174538	0.44843	0.816326	0.464648	0.56643	0.33419	0.478011	0.849446	0.809378	0.628184	0.706896	0.513475	0.756364	0.29302	0.687717	0.769599	0.646765	0.727557	0.685625	0.284467	0.222727	0.441032	0.542859	0.420293	0.182956	0.475725	0.193958	0.576407	0.248221		0.170447	0.166382	0.15211	0.174363
cg01641792	PDE4A	0.735679	0.488352	0.200279	0.0970602	0.310258	0.368175	0.344897	0.200458	0.805286	0.739127	0.359995	0.0810639	0.543093	0.87519	0.583795	0.649054	0.0502636	0.28218	0.908116	0.859067	0.64932	0.859011	0.520013	0.837041	0.576199	0.847514	0.840687	0.698846	0.838439	0.80654	0.0991105	0.0574011	0.576257	0.674437	0.430007	0.0485812	0.574426	0.0897939	0.680944	0.371357		0.0482107	0.0609739	0.0472097	0.0498244
cg02605007	PDE4A	0.821625	0.573841	0.301929	0.397379	0.460388	0.451482	0.394546	0.251113	0.864063	0.792857	0.362468	0.216041	0.68318	0.911751	0.684621	0.733274	0.0664608	0.0568189	0.901976	0.915206	0.861704	0.90513	0.679819	0.849308	0.709925	0.889905	0.885033	0.831401	0.884869	0.866349	0.0874619	0.0826559	0.364449	0.471388	0.590185	0.0933707	0.784424	0.231658	0.813461	0.504386		0.122465	0.107674	0.196562	0.136842
cg08673054	PDE4A	0.611677	0.443089	0.288001	0.188783	0.352259	0.337555	0.293365	0.204687	0.711788	0.633488	0.368351	0.17922	0.464846	0.703748	0.522423	0.568558	0.0961687	0.0556936	0.754141	0.733524	0.582653	0.697244	0.454084	0.662256	0.508774	0.719135	0.755377	0.606023	0.73266	0.660551	0.0881029	0.0650868	0.283744	0.308682	0.395142	0.0849431	0.560311	0.266515	0.575777	0.336047		0.118713	0.199922	0.143536	0.113505
cg14965524	PDE4A	0.574822	0.3186	0.34966	0.311946	0.357342	0.307641	0.271994	0.24782	0.600486	0.469949	0.278192	0.226421	0.387362	0.744681	0.30353	0.346841	0.18923	0.17567	0.772401	0.611428	0.57982	0.770085	0.404402	0.68348	0.451553	0.64549	0.610851	0.612033	0.597223	0.653964	0.134896	0.190888	0.241033	0.242209	0.379397	0.15339	0.453702	0.196424	0.294724	0.325994		0.21189	0.194945	0.238613	0.246977
cg18345115	PDE4A	0.682178	0.541281	0.127022	0.0727817	0.380243	0.43725	0.483769	0.417409	0.775691	0.691945	0.46963	0.273131	0.578221	0.743449	0.595965	0.640063	0.082754	0.118596	0.841712	0.788364	0.622351	0.747658	0.578671	0.750745	0.602127	0.752875	0.795705	0.640698	0.779597	0.729313	0.100766	0.0855414	0.208011	0.348512	0.51877	0.06916	0.680791	0.332233	0.69885	0.444317		0.159152	0.19321	0.212565	0.150462
cg19355182	PDE4A	0.460658	0.448165	0.0738918	0.211303	0.0496146	0.342117	0.449747	0.304242	0.529497	0.375721	0.374886	0.256708	0.520188	0.719104	0.481704	0.509816	0.0424633	0.0664144	0.830958	0.768367	0.387176	0.523153	0.495229	0.721021	0.513949	0.641888	0.774072	0.536613	0.746591	0.705301	0.0835809	0.0739586	0.034766	0.0849648	0.50913	0.0713477	0.518109	0.279001	0.500815	0.394849		0.136184	0.157365	0.126142	0.111731
cg09877947	PDLIM4	0.679975	0.452624	0.530631	0.484195	0.284932	0.398659	0.415264	0.307196	0.660106	0.534011	0.373492	0.145321	0.473854	0.754635	0.478467	0.567607	0.323724	0.568897	0.762809	0.628226	0.650058	0.750484	0.498116	0.759863	0.390532	0.685012	0.779655	0.6258	0.512501	0.493965	0.089557	0.153977	0.490919	0.613527	0.54333	0.132211	0.638172	0.269095	0.646569	0.391193		0.0903689	0.13943	0.106055	0.111637
cg11843238	PDLIM4	0.701441	0.473258	0.610831	0.582459	0.293534	0.419298	0.415631	0.368548	0.750454	0.700159	0.401537	0.190519	0.609884	0.844405	0.483778	0.595342	0.381819	0.595039	0.798702	0.854905	0.729821	0.811681	0.536912	0.782844	0.493015	0.768532	0.825856	0.677074	0.568361	0.410741	0.123225	0.172752	0.448286	0.639104	0.546082	0.124677	0.642422	0.272912	0.683356	0.463972		0.132837	0.200657	0.162061	0.129037
cg18301423	PDLIM4	0.581205	0.349374	0.536052	0.521008	0.348033	0.370879	0.402341	0.279099	0.586596	0.516461	0.257843	0.182865	0.476171	0.603601	0.447559	0.507335	0.351557	0.602921	0.439554	0.391404	0.56749	0.730282	0.473696	0.647506	0.416703	0.586152	0.620086	0.639752	0.219762	0.177992	0.157212	0.170802	0.286832	0.480781	0.358653	0.177057	0.551863	0.250718	0.551715	0.379996		0.1713	0.195024	0.168826	0.157969
cg09804380	PDPN	0.561868	0.312321	0.0289089	0.0233289	0.331182	0.150806	0.340507	0.173365	0.767488	0.617292	0.133864	0.0296299	0.473471	0.802329	0.422934	0.536572	0.0281459	0.0293346	0.793424	0.698346	0.655446	0.77189	0.522727	0.817468	0.440384	0.678926	0.79082	0.604814	0.810275	0.761783	0.0305197	0.0359205	0.42938	0.571087	0.37739	0.0277836	0.574885	0.0858197	0.606982	0.312721		0.0334741	0.0333588	0.0296824	0.0272062
cg18877506	PDPN	0.50027	0.345203	0.0673218	0.0749589	0.405249	0.331304	0.376581	0.290386	0.608028	0.541762	0.229682	0.0949224	0.48246	0.654166	0.443955	0.507845	0.0963391	0.100743	0.664105	0.608924	0.561879	0.662328	0.484086	0.649516	0.380859	0.546815	0.61713	0.598552	0.617806	0.587849	0.0778379	0.141191	0.463107	0.556539	0.413747	0.112225	0.508889	0.211124	0.552458	0.388792		0.139823	0.105688	0.113751	0.0990503
cg21819468	PDPN	0.580519	0.279614	0.014411	0.0230317	0.440047	0.295357	0.342581	0.217491	0.748413	0.624991	0.170783	0.0266241	0.467798	0.842184	0.488968	0.584348	0.0239517	0.0308321	0.859217	0.802523	0.622031	0.754685	0.498245	0.714259	0.42246	0.697989	0.797058	0.611371	0.807039	0.707835	0.0243955	0.0312219	0.475219	0.588544	0.463899	0.029223	0.562695	0.0941819	0.593693	0.379372		0.0402195	0.031171	0.0282917	0.0195516
cg24671344	PDPN	0.597259	0.341991	0.0310618	0.0320658	0.315446	0.289178	0.321112	0.18734	0.745258	0.633476	0.168412	0.037048	0.403931	0.785725	0.528546	0.605899	0.0385159	0.0687678	0.861578	0.797741	0.640411	0.745589	0.509098	0.753463	0.444289	0.698468	0.801308	0.620281	0.798758	0.753753	0.0314466	0.0438171	0.472137	0.576412	0.410382	0.0384291	0.510027	0.0755571	0.593464	0.329396		0.056246	0.0510517	0.046359	0.0433514
cg01076971	PGCP	0.680186	0.487454	0.0457329	0.0419727	0.429734	0.360592	0.43916	0.279116	0.765302	0.673093	0.41018	0.0889235	0.546982	0.77635	0.563043	0.623876	0.0507821	0.0524206	0.805808	0.791285	0.667286	0.772417	0.60463	0.787049	0.572916	0.782441	0.654243	0.676527	0.723661	0.697126	0.04507	0.0478194	0.482194	0.644714	0.532164	0.0534001	0.643312	0.210848	0.660816	0.446168		0.0706297	0.0527744	0.0757661	0.075768
cg08210474	PGCP	0.531897	0.433881	0.0380884	0.0730212	0.281249	0.346284	0.483346	0.226413	0.738037	0.681169	0.450147	0.284483	0.563308	0.770827	0.593662	0.629175	0.071713	0.12339	0.817473	0.791287	0.601114	0.647912	0.593458	0.776848	0.506165	0.5619	0.77507	0.622164	0.746884	0.703905	0.0880633	0.0746708	0.445735	0.545857	0.301306	0.0777081	0.468907	0.324743	0.56974	0.475826		0.159843	0.165715	0.232927	0.232693
cg14892538	PGCP	0.32521	0.317973	0.0665867	0.0567586	0.0922643	0.0950911	0.454323	0.391693	0.605081	0.603491	0.44497	0.139185	0.465047	0.722688	0.509194	0.558525	0.0777584	0.0560858	0.768105	0.710615	0.419161	0.606593	0.486277	0.727045	0.535078	0.744624	0.498328	0.54229	0.724902	0.672365	0.0537769	0.0492041	0.109989	0.291534	0.385536	0.0641533	0.11076	0.0608823	0.283779	0.413157		0.0853928	0.0614985	0.0857667	0.0758689
cg17631196	PGCP	0.503449	0.390856	0.0208299	0.0239428	0.294607	0.32146	0.405011	0.405211	0.670303	0.594294	0.442201	0.0570474	0.464057	0.650875	0.403653	0.384738	0.0344139	0.0270858	0.796803	0.679819	0.467088	0.702231	0.472682	0.748321	0.499413	0.672019	0.492177	0.574781	0.51999	0.515046	0.0288264	0.0332679	0.1351	0.584316	0.472916	0.0330903	0.338184	0.148395	0.591351	0.469113		0.036897	0.0390037	0.0469144	0.0353769
cg03214297	PICK1	0.624674	0.38048	0.0371896	0.0288005	0.283926	0.351451	0.353484	0.228442	0.742388	0.595083	0.238044	0.0340786	0.349162	0.679795	0.492718	0.535786	0.0391974	0.0431107	0.71951	0.76512	0.567981	0.683149	0.494506	0.69152	0.464587	0.703412	0.777978	0.611466	0.73184	0.671257	0.032457	0.0373286	0.386061	0.381071	0.427214	0.039393	0.460742	0.0693502	0.5615	0.3176		0.0309022	0.0297019	0.0278816	0.030458
cg03929205	PICK1	0.566713	0.458365	0.0902633	0.0891583	0.34925	0.365312	0.367675	0.275888	0.568684	0.538282	0.287027	0.115953	0.369498	0.58996	0.436651	0.50862	0.100119	0.119114	0.502928	0.597573	0.479813	0.6155	0.472235	0.618098	0.442467	0.578062	0.598049	0.588473	0.586431	0.578441	0.0972724	0.100539	0.372403	0.415829	0.438197	0.0960784	0.49664	0.20448	0.429063	0.323344		0.108041	0.116689	0.106467	0.092863
cg08854560	PICK1	0.617671	0.416766	0.0497606	0.0435531	0.334462	0.372938	0.394939	0.268912	0.686044	0.605944	0.254733	0.0470949	0.426786	0.670356	0.439317	0.537826	0.0590643	0.0393951	0.676594	0.740552	0.554912	0.667452	0.503936	0.675338	0.468223	0.677739	0.74993	0.60066	0.722716	0.684286	0.0441802	0.048241	0.397499	0.435088	0.478053	0.0448386	0.437827	0.0711669	0.468664	0.319747		0.0453364	0.0456796	0.0392607	0.0414616
cg10778862	PICK1	0.571022	0.403125	0.12056	0.0895895	0.3261	0.325595	0.39079	0.290508	0.590574	0.558338	0.348882	0.0743	0.384478	0.622385	0.48073	0.531932	0.10185	0.0792366	0.486955	0.62707	0.513014	0.665172	0.538967	0.620218	0.468701	0.620724	0.620365	0.633202	0.629637	0.603935	0.067154	0.058452	0.410443	0.517696	0.472009	0.0646092	0.421646	0.143104	0.579486	0.368831		0.0654065	0.0982277	0.0920948	0.0702686
cg15875860	PICK1	0.498264	0.350322	0.0453954	0.0403448	0.234117	0.324607	0.386833	0.236867	0.706176	0.648074	0.186388	0.0427573	0.382973	0.736752	0.280246	0.452448	0.0502839	0.0312869	0.644991	0.525386	0.559752	0.679991	0.428861	0.555219	0.426857	0.696349	0.614463	0.591749	0.748757	0.71402	0.0406491	0.0464685	0.385585	0.430084	0.445378	0.0331098	0.39503	0.0542896	0.407797	0.221155		0.0460676	0.0494903	0.0361106	0.0424619
cg19206653	PICK1	0.658263	0.26408	0.0299376	0.0328602	0.220119	0.246464	0.326092	0.14597	0.713315	0.615808	0.155536	0.0234163	0.309042	0.694537	0.395258	0.48522	0.0362175	0.0275433	0.800068	0.741759	0.522204	0.696767	0.38731	0.749524	0.419958	0.698513	0.755084	0.599791	0.747237	0.652753	0.0294218	0.0278986	0.314988	0.388937	0.42834	0.0274992	0.44888	0.0461456	0.38591	0.136045		0.0305369	0.0269709	0.0283876	0.0273813
cg19433955	PICK1	0.526256	0.308502	0.0308492	0.026685	0.236673	0.282537	0.346842	0.27805	0.750281	0.636897	0.230974	0.0355746	0.383915	0.705732	0.361905	0.305616	0.0350934	0.0353741	0.465079	0.579474	0.542339	0.68231	0.459876	0.736977	0.461509	0.725478	0.750201	0.634125	0.742621	0.638777	0.022452	0.0365659	0.238842	0.179923	0.466686	0.0303465	0.42621	0.0961027	0.29321	0.307586		0.0262754	0.0343848	0.0328241	0.0474955
cg12991125	PLA2R1	0.667586	0.525939	0.762659	0.555888	0.475949	0.467782	0.299408	0.239826	0.716018	0.684368	0.380028	0.155881	0.538539	0.794953	0.347703	0.501547	0.228748	0.363393	0.818906	0.712471	0.677211	0.699915	0.501235	0.744454	0.469029	0.786319	0.481135	0.460208	0.830203	0.797207	0.450864	0.19989	0.420353	0.501326	0.514951	0.190105	0.600888	0.191618	0.663754	0.346683		0.160783	0.120409	0.131579	0.152545
cg15703221	PLA2R1	0.705378	0.447276	0.69832	0.560665	0.174257	0.365367	0.262339	0.167019	0.741796	0.695239	0.379809	0.113986	0.382462	0.548092	0.437397	0.477405	0.0882666	0.112911	0.858305	0.785029	0.673036	0.749108	0.529665	0.791553	0.501689	0.771793	0.803239	0.489989	0.560207	0.541202	0.409884	0.13822	0.205877	0.195321	0.455985	0.109257	0.448332	0.133979	0.701828	0.353037		0.116263	0.0890095	0.112759	0.0756916
cg25997500	PLA2R1	0.585448	0.45571	0.616012	0.524168	0.313238	0.391047	0.303345	0.20867	0.536239	0.530082	0.34624	0.178022	0.432138	0.62018	0.455332	0.503409	0.130471	0.253742	0.641777	0.612259	0.563348	0.62128	0.426582	0.639502	0.421516	0.615565	0.621691	0.578522	0.610524	0.592678	0.432317	0.200118	0.395254	0.520566	0.407503	0.177128	0.483086	0.221094	0.541043	0.295614		0.170506	0.154187	0.175802	0.179106
cg03283031	PNMT	0.664559	0.298033	0.113452	0.137319	0.377231	0.243083	0.272449	0.231243	0.73006	0.578613	0.340531	0.155431	0.442325	0.767361	0.484384	0.573363	0.175916	0.383149	0.842026	0.739896	0.620721	0.812324	0.532694	0.52402	0.513144	0.719665	0.780256	0.605736	0.774302	0.770477	0.13311	0.117399	0.436452	0.516111	0.587869	0.13226	0.341391	0.171129	0.61445	0.371188		0.148775	0.117134	0.0851063	0.109093
cg05064665	PNMT	0.783656	0.606132	0.130217	0.160005	0.599847	0.479603	0.476494	0.304716	0.797576	0.762367	0.531568	0.244633	0.611844	0.860292	0.676435	0.730435	NA	0.401481	0.858228	0.865704	0.780902	0.876021	0.691461	0.78491	0.619731	0.85169	0.823413	0.769812	0.670449	0.816441	0.144632	0.117276	0.590921	0.728222	0.578661	0.129093	0.707549	0.206967	0.766601	0.514476		0.16171	0.0978698	0.109048	0.127631
cg09133953	PNMT	0.476577	0.405373	0.11414	0.12662	0.278386	0.407987	0.417538	0.305296	0.656563	0.51069	0.454299	0.291977	0.590528	0.664123	0.601298	0.534924	0.331098	0.125163	0.703819	0.714721	0.626932	0.610574	0.465344	0.676879	0.526842	0.709052	0.757261	0.691116	0.736692	0.718668	0.23829	0.223052	0.463735	0.46936	0.506807	0.183809	0.695216	0.22974	0.695116	0.468042		0.233583	0.202611	0.188349	0.14163
cg02571816	PPP1R14A	0.538757	0.314859	0.482687	0.477688	0.35619	0.365066	0.334579	0.279129	0.726236	0.575876	0.413815	0.295114	0.427873	0.801005	0.570784	0.64126	0.383316	0.340927	0.865301	0.783894	0.598295	0.685618	0.433404	0.780265	0.422819	0.692069	0.808492	0.626824	0.777201	0.750917	0.499527	0.0813458	0.523973	0.446429	0.413496	0.0778761	0.555015	0.19153	0.682158	0.350257		0.0923179	0.22586	0.177611	0.0998047
cg08196968	PPP1R14A	0.722338	0.573157	0.459008	0.460228	0.555891	0.530555	0.484512	0.446326	0.867626	0.757749	0.42905	0.126738	0.616185	0.889568	0.65385	0.744925	0.291501	0.0657115	0.921808	0.861517	0.732607	0.871414	0.651705	0.885253	0.556938	0.84568	0.881574	0.785222	0.860056	0.868071	0.638153	0.0594604	0.343382	0.547933	0.58926	0.0685991	0.68777	0.234411	0.777718	0.535773		0.0711712	0.11907	0.0827568	0.0691754
cg09515953	PPP1R14A	0.538881	0.262201	0.447847	0.44678	0.354968	0.331231	0.29203	0.289837	0.734536	0.602835	0.293149	0.213352	0.446536	0.725853	0.448982	0.563197	0.437557	0.385662	0.820445	0.743713	0.591368	0.699667	0.479665	0.739916	0.470135	0.697121	0.775414	0.596971	0.754926	0.671243	0.465714	0.0940217	0.44912	0.445197	0.408141	0.0854899	0.532407	0.175949	0.585262	0.31692		0.128729	0.210128	0.188203	0.100262
cg13564825	PPP1R14A	0.598644	0.365513	0.40055	0.322554	0.452219	0.434359	0.401044	0.328801	0.770878	0.663756	0.321436	0.0751123	0.495282	0.762131	0.498724	0.619653	0.0494088	0.0341922	0.849661	0.768081	0.626952	0.741041	0.557959	0.823046	0.505728	0.73119	0.798455	0.654755	0.79572	0.766728	0.352309	0.036859	0.0475796	0.465927	0.511178	0.033795	0.57578	0.167235	0.629852	0.342175		0.0437058	0.0560533	0.0466349	0.0408341
cg20232102	PPP1R14A	0.562267	0.357889	0.339694	0.304159	0.49484	0.433719	0.434374	0.367341	0.717529	0.605262	0.349154	0.0687576	0.505314	0.708814	0.499859	0.524077	0.0382826	0.0193848	0.81885	0.756026	0.617929	0.695386	0.504107	0.728231	0.524777	0.688196	0.654485	0.606544	0.736607	0.671684	0.105984	0.0331052	0.0560071	0.338561	0.489615	0.0259018	0.560708	0.261071	0.577606	0.351553		0.0436766	0.0515709	0.0436693	0.0240794
cg22557662	PPP1R14A	0.466687	0.281893	0.390405	0.358013	0.339288	0.258954	0.292063	0.19838	0.714949	0.571677	0.3061	0.217011	0.408125	0.773038	0.466972	0.573547	0.143555	0.120986	0.851316	0.771854	0.617606	0.684191	0.232885	0.613736	0.373226	0.641813	0.825159	0.616857	0.767718	0.750811	0.40658	0.051929	0.425761	0.406016	0.407232	0.0600027	0.557238	0.143282	0.626991	0.26322		0.0456678	0.124741	0.125811	0.0790236
cg04203238	PROM1	0.68296	0.497335	0.778578	0.586946	0.403747	0.414401	0.402465	0.2766	0.784799	0.722928	0.415871	0.173537	0.509355	0.874496	0.5684	0.630359	0.144843	0.0918576	0.870401	0.849145	0.682476	0.834027	0.576606	0.849688	0.539557	0.794571	0.825338	0.695334	0.81348	0.785962	0.149318	0.0862559	0.521875	0.649894	0.538428	0.0962158	0.620355	0.230429	0.632795	0.429453		0.100796	0.106518	0.151757	0.0881262
cg09024126	PROM1	0.632953	0.462831	0.45581	0.189555	0.419934	0.420632	0.440686	0.39856	0.730257	0.634336	0.469512	0.10505	0.547416	0.784074	0.541433	0.582309	0.255516	0.0750021	0.843847	0.779222	0.571061	0.632106	0.54706	0.745547	0.507338	0.70232	0.762645	0.638418	0.770257	0.719139	0.31932	0.0392739	0.498759	0.58406	0.537324	0.0346129	0.596662	0.248673	0.635875	0.511319		0.0320914	0.0414786	0.0619553	0.0370136
cg14736058	PROM1	0.682404	0.52861	0.536714	0.232298	0.379199	0.449696	0.495395	0.422136	0.767136	0.664587	0.498209	0.141266	0.586163	0.813324	0.585226	0.640762	0.267343	0.091228	0.870814	0.815486	0.472928	0.666547	0.587723	0.753596	0.554721	0.745423	0.803564	0.647113	0.815538	0.75736	0.392723	0.0548799	0.5378	0.640213	0.537747	0.0710768	0.610525	0.303182	0.691578	0.535842		0.0470026	0.0660648	0.115055	0.0524802
cg07075840	PRR15	0.539495	0.369247	0.369622	0.183374	0.369252	0.340534	0.324033	0.171457	0.661289	0.630016	0.249512	0.102118	0.384866	0.751266	0.410667	0.521506	0.087299	0.0950339	0.801261	0.731742	0.622226	0.693735	0.451215	0.758197	0.38587	0.672604	0.61823	0.597966	0.658446	0.559664	0.0877737	0.07438	0.384815	0.550291	0.395682	0.0796875	0.514131	0.131323	0.585261	0.283511		0.0980289	0.0861322	0.123374	0.100859
cg18570553	PRR15	0.612203	0.42502	0.281995	0.213595	0.406734	0.366848	0.372617	0.259646	0.663773	0.586178	0.300129	0.185914	0.382166	0.750447	0.43471	0.501086	0.151654	0.174586	0.788669	0.723778	0.551295	0.707604	0.472104	0.72109	0.40843	0.644882	0.736397	0.505406	0.417635	0.374031	0.146346	0.168552	0.339194	0.443846	0.391984	0.151944	0.506463	0.236456	0.554215	0.326349		0.193199	0.190264	0.158887	0.173229
cg19942237	PRR15	0.667522	0.481977	0.441824	0.198752	0.450005	0.398395	0.373972	0.247903	0.731092	0.678919	0.326149	0.1699	0.460587	0.744896	0.490455	0.583806	0.109747	0.168395	0.80271	0.762478	0.611286	0.715726	0.514573	0.707291	0.389735	0.712699	0.771295	0.60709	0.74314	0.608413	0.112077	0.135578	0.424808	0.477716	0.464212	0.103111	0.587445	0.196691	0.62531	0.363147		0.191315	0.126675	0.179879	0.138247
cg00254681	PRRT1	0.797424	0.478354	0.525668	0.493718	0.413106	0.430241	0.29754	0.263796	0.814109	0.735409	0.276455	0.141661	0.553656	0.901865	0.534263	0.656389	0.217498	0.37371	0.883251	0.789277	0.718668	0.873167	0.614211	0.815913	0.573067	0.828489	0.794291	0.742921	0.598359	0.622766	0.366526	0.150627	0.443257	0.560465	0.556315	0.10265	0.536502	0.199258	0.718857	0.494259		0.13113	0.132667	0.142749	0.106195
cg13705391	PRRT1	0.674383	0.42106	0.674844	0.563521	0.424352	0.380242	0.32768	0.286871	0.744919	0.698726	0.336857	0.184588	0.546192	0.778954	0.496607	0.497187	0.239407	0.353324	0.675125	0.216584	0.645999	0.764399	0.562245	0.786165	0.534692	0.771793	0.58435	0.545925	0.528463	0.507105	0.381884	0.176173	0.546232	0.590124	0.479451	0.166495	0.606801	0.241116	0.660855	0.483451		0.149805	0.213234	0.186675	0.130921
cg14644001	PRRT1	0.847561	0.520452	0.854517	0.749121	0.581812	0.487814	0.457378	0.300921	0.856954	0.814906	0.41816	0.30439	0.656221	0.906124	0.629349	0.736424	0.447907	0.660347	0.914007	0.914031	0.884683	0.942774	0.647225	0.836828	0.564952	0.8706	0.73654	0.835375	0.872233	0.844953	0.561369	0.319983	0.606232	0.764021	0.715623	0.374055	0.476875	0.263181	0.632608	0.347563		0.182162	0.235664	0.248576	0.196326
cg01981762	PSD	0.574722	0.462167	0.572129	0.449087	0.391583	0.415295	0.384509	0.299019	0.587094	0.55766	0.366954	0.197329	0.46003	0.598811	0.478525	0.541457	0.166535	0.199029	0.60657	0.615065	0.588856	0.654254	0.512884	0.609333	0.445354	0.616739	0.63039	0.618797	0.617977	0.606911	0.165319	0.195283	0.49085	0.551887	0.448429	0.179631	0.511022	0.260597	0.56212	0.357342		0.177045	0.18718	0.168592	0.183263
cg24770596	PSD	0.566417	0.375747	0.233672	0.209058	0.220948	0.349211	0.338877	0.361972	0.680602	0.583589	0.452143	0.0307446	0.492187	0.675135	0.511564	0.55882	0.0356951	0.030115	0.772985	0.684064	0.589171	0.60762	0.442446	0.692826	0.468621	0.608727	0.723656	0.537958	0.737042	0.689519	0.0274083	0.0270403	0.540837	0.54	0.293976	0.0315001	0.526766	0.210262	0.579372	0.416938		0.026569	0.0320781	0.0292123	0.0349106
cg26089160	PSD	0.661769	0.528212	0.652972	0.328861	0.5381	0.500085	0.49488	0.466542	0.714417	0.652779	0.481933	0.0969964	0.542524	0.724595	0.570712	0.607321	0.129394	0.0910322	0.401393	0.385622	0.657733	0.652169	0.569046	0.706526	0.554459	0.67966	0.768546	0.662106	0.667477	0.639738	0.0534625	0.0781607	0.549814	0.539525	0.560632	0.132662	0.63782	0.33079	0.635072	0.487234		0.123269	0.106285	0.0911272	0.111105
cg11594731	PTH1R	0.686913	0.436531	0.102299	0.136811	0.444701	0.44452	0.344332	0.426647	0.783582	0.621426	0.410027	0.141208	0.473607	0.774061	0.541992	0.618234	0.11	0.0947896	0.814637	0.734556	0.632135	0.756829	0.518429	0.750143	0.502301	0.750629	0.772344	0.646123	0.775166	0.722318	0.167308	0.0775882	0.530816	0.622293	0.518804	0.0692075	0.590874	0.245765	0.684556	0.376638		0.0906166	0.178347	0.117509	0.0992695
cg13607709	PTH1R	0.667949	0.465375	0.165617	0.230066	0.46393	0.435993	0.447992	0.46716	0.702133	0.610047	0.437899	0.18499	0.440401	0.785514	0.538595	0.535476	0.199088	0.117279	0.786942	0.639082	0.646644	0.775232	0.574045	0.793378	0.537109	0.692716	0.506933	0.725152	0.808682	0.662519	0.227494	0.128131	0.515081	0.650073	0.525805	0.1377	0.548967	0.361569	0.617279	0.340519		0.171297	0.222286	0.172893	0.165539
cg21792155	PTH1R	0.723206	0.51742	0.0657035	0.140359	0.521678	0.48427	0.419435	0.358934	0.790895	0.725916	0.454899	0.107328	0.439941	0.786697	0.607051	0.671972	0.0944757	0.0516672	0.78671	0.763845	0.718813	0.80164	0.598132	0.787834	0.574569	0.793343	0.82617	0.673854	0.81619	0.792029	0.134938	0.0667464	0.502334	0.615199	0.553135	0.0716807	0.65435	0.26173	0.713323	0.348131		0.0933458	0.108657	0.0833993	0.0614581
cg12780678	PXDN	0.550811	0.150749	0.019634	0.0203771	0.24375	0.223556	0.175486	0.0887456	0.617018	0.557547	0.111091	0.0322284	0.314095	0.709168	0.325268	0.396987	0.0290225	0.0195814	0.814103	0.553789	0.530455	0.655295	0.352289	0.746898	0.278523	0.602639	0.747826	0.555309	0.626759	0.689289	0.0168551	0.0139572	0.0192597	0.0158453	0.200701	0.016643	0.327535	0.0454673	0.521689	0.303061		0.0238441	0.0202191	0.0288666	0.0201146
cg19300414	PXDN	0.667501	0.44825	0.176207	0.0740162	0.465656	0.422275	0.323308	0.193759	0.727013	0.671414	0.244224	0.10286	0.468279	0.762564	0.483173	0.571991	0.145735	0.109205	0.82508	0.696199	0.642976	0.726317	0.483655	0.771572	0.450347	0.716614	0.811412	0.618173	0.756166	0.742744	0.0469477	0.111624	0.156252	0.0590638	0.292399	0.149835	0.593333	0.137353	0.614917	0.419607		0.139448	0.0843809	0.148463	0.130736
cg19517718	PXDN	0.544159	0.265095	0.175195	0.0603311	0.375818	0.348832	0.263239	0.22383	0.586879	0.5303	0.336499	0.0460898	0.436521	0.681383	0.42659	0.464465	0.0923848	0.0559303	0.717137	0.565921	0.51751	0.621141	0.420108	0.634077	0.41165	0.59682	0.676457	0.540021	0.622942	0.559522	0.0437668	0.0585438	0.0408765	0.0365489	0.354783	0.0649886	0.398192	0.15718	0.555938	0.400031		0.0389103	0.0547583	0.0380386	0.0466858
cg05361373	PYCARD	0.608752	0.475542	0.337291	0.151081	0.498249	0.471601	0.44578	0.405858	0.605561	0.587343	0.446158	0.210297	0.511072	0.664294	0.525614	0.542206	0.174879	0.205457	0.667442	0.627085	0.490038	0.701894	0.449102	0.677547	0.433406	0.561793	0.509639	0.626924	0.636576	0.629459	0.115252	0.169773	0.485752	0.598005	0.522937	0.164014	0.568894	0.336652	0.43788	0.452573		0.160844	0.206318	0.163457	0.174922
cg09587549	PYCARD	0.704268	0.557862	0.528235	0.419442	0.47354	0.477155	0.414176	0.297918	0.788548	0.720384	0.426883	0.249284	0.511616	0.796733	0.573415	0.694126	0.190005	0.216138	0.869731	0.807937	0.65942	0.78823	0.539281	0.817386	0.521029	0.772033	0.852347	0.656328	0.821112	0.80256	0.152643	0.194215	0.532006	0.660028	0.490064	0.142728	0.635703	0.301814	0.656907	0.384493		0.191204	0.204183	0.190872	0.201667
cg09866102	PYCARD	0.811651	0.65769	0.699174	0.533938	0.559062	0.577441	0.476623	0.337852	0.852635	0.805974	0.494581	0.229769	0.617425	0.875377	0.656359	0.75698	0.0965042	0.0641959	0.914822	0.87278	0.766414	0.864574	0.608132	0.867874	0.649934	0.865448	0.887598	0.756362	0.881662	0.839663	0.0832429	0.0994787	0.624625	0.742349	0.649309	0.0984105	0.741463	0.257316	0.745736	0.47144		0.13163	0.131416	0.183418	0.16253
cg08786077	QPCT	0.724145	0.54692	0.753642	0.553847	0.568483	0.542377	0.480733	0.338945	0.81146	0.742234	0.446809	0.143812	0.562001	0.810803	0.601692	0.70484	0.0949105	0.0650332	0.86869	0.830035	0.723268	0.788571	0.569883	0.793419	0.516929	0.787491	0.819888	0.679781	0.820587	0.769164	0.528017	0.0903728	0.581796	0.63217	0.517857	0.10815	0.692033	0.12396	0.732013	0.482227		0.0703449	0.0726456	0.0791657	0.0550768
cg15162392	QPCT	0.781702	0.580612	0.820804	0.605285	0.521271	0.46664	0.348724	0.222049	0.799451	0.742147	0.357287	0.081151	0.562937	0.877504	0.612824	0.691448	0.0519531	0.0555462	0.888714	0.83828	0.741108	0.861733	0.579589	0.792641	0.489456	0.821097	0.859635	0.669145	0.863844	0.833717	0.42971	0.0925057	0.546499	0.689124	0.462229	0.103712	0.674653	0.0811615	0.724808	0.41241		0.0471226	0.0624872	0.0822553	0.0604398
cg22629987	QPCT	0.485414	0.425284	0.655314	0.486586	0.384243	0.395306	0.319237	0.29562	0.560879	0.516411	0.342494	0.232764	0.435207	0.639777	0.435581	0.463442	0.126561	0.204296	0.637612	0.604313	0.540883	0.769587	0.422204	0.650879	0.400308	0.602699	0.577199	0.521867	0.599248	0.593075	0.427393	0.22785	0.429111	0.552014	0.370226	0.199928	0.433458	0.169839	0.523372	0.335371		0.195217	0.145094	0.238214	0.231325
cg06958567	RAB27B	0.531043	0.317158	0.144712	0.132372	0.346444	0.324183	0.220763	0.205973	0.555696	0.545119	0.165024	0.0894789	0.376935	0.624402	0.407675	0.448573	0.0827251	0.0703338	0.612831	0.530907	0.528493	0.674564	0.428401	0.598051	0.320346	0.552715	0.591107	0.535447	0.549937	0.530395	0.0575625	0.0728153	0.383547	0.481893	0.343323	0.0785305	0.467374	0.157949	0.513165	0.285705		0.0831526	0.0759175	0.0876407	0.103139
cg09052983	RAB27B	0.575841	0.39942	0.16247	0.252015	0.367351	0.381372	0.288241	0.263199	0.581452	0.549273	0.240871	0.117377	0.411657	0.608539	0.428212	0.492569	0.127665	0.128329	0.640144	0.555201	0.546582	0.683987	0.452473	0.636997	0.367259	0.560289	0.599749	0.575454	0.601465	0.577474	0.0837125	0.141899	0.42013	0.509707	0.408443	0.132857	0.489276	0.219935	0.518465	0.31818		0.123433	0.112271	0.124537	0.155791
cg12395929	RAB27B	0.608671	0.46138	0.076808	0.175193	0.464816	0.465882	0.376603	0.365882	0.682909	0.635176	0.319058	0.0942863	0.505194	0.72657	0.527885	0.567693	0.0687505	0.0614942	0.779954	0.703836	0.61909	0.711599	0.52918	0.705065	0.466703	0.673805	0.730122	0.59723	0.598084	0.569525	0.067669	0.104837	0.512726	0.559542	0.487554	0.0846491	0.551216	0.265032	0.590944	0.442274		0.100674	0.0623405	0.0885677	0.0684982
cg14135988	RAB27B	0.647315	0.466963	0.0762869	0.080643	0.487291	0.455209	0.376781	0.325985	0.757689	0.713051	0.304795	0.0771662	0.516968	0.791329	0.560089	0.631871	0.0697081	0.0541999	0.849021	0.735802	0.663169	0.776185	0.544837	0.781041	0.474261	0.741389	0.738796	0.658081	0.762731	0.751299	0.0724062	0.0983198	0.551901	0.595983	0.508302	0.069599	0.618087	0.213037	0.652869	0.42055		0.0891816	0.0622544	0.0834961	0.0835961
cg14744537	RAB27B	0.634341	0.457308	0.0457088	0.0384257	0.454279	0.449028	0.313759	0.297416	0.709108	0.658769	0.263371	0.0399247	0.515203	0.732448	0.537405	0.578632	0.0388372	0.0291342	0.808976	0.725189	0.604476	0.754351	0.515539	0.712463	0.432387	0.695916	0.757157	0.595208	0.730318	0.703803	0.0284388	0.046523	0.511723	0.57872	0.472291	0.0398582	0.550323	0.171559	0.634758	0.427356		0.0533672	0.0412184	0.049449	0.0591585
cg16955166	RAB27B	0.576626	0.425821	0.126126	0.11751	0.410458	0.420128	0.324585	0.320306	0.658092	0.591575	0.260276	0.068079	0.449284	0.690073	0.472579	0.518207	0.0564618	0.0346456	0.776054	0.637275	0.553948	0.654546	0.45527	0.655635	0.412055	0.591906	0.681974	0.536202	0.672754	0.615519	0.0354164	0.0684879	0.431774	0.497254	0.427391	0.0712134	0.472613	0.185233	0.558291	0.373814		0.112369	0.0634892	0.101396	0.130656
cg27357282	RAB27B	0.576206	0.417158	0.0802879	0.100293	0.427163	0.429376	0.327597	0.311901	0.586811	0.564429	0.275244	0.09353	0.471058	0.632346	0.478447	0.516764	0.0869053	0.102933	0.619858	0.576695	0.556896	0.688311	0.4967	0.649524	0.413076	0.609256	0.618968	0.588961	0.478705	0.486987	0.0833333	0.0983053	0.464604	0.536397	0.453458	0.0955128	0.50701	0.252801	0.56273	0.390207		0.122398	0.0860784	0.116115	0.111597
cg04178858	RAPGEFL1	0.721645	0.431222	0.0310649	0.0270699	0.508399	0.397844	0.311795	0.131113	0.812979	0.730647	0.366485	0.0355524	0.522633	0.808308	0.516178	0.667147	0.0408219	0.0393627	0.898188	0.845491	0.668221	0.852179	0.500399	0.591376	0.435257	0.796332	0.833335	0.661219	0.853389	0.816401	0.0433776	0.0708365	0.588859	0.617487	0.549822	0.0617349	0.651284	0.102564	0.64435	0.311889		0.0618012	0.0474434	0.0474738	0.0701344
cg14603620	RAPGEFL1	0.708774	0.571645	0.0525397	0.0390173	0.541533	0.508827	0.423966	0.208209	0.793465	0.742779	0.383487	0.0864933	0.536498	0.816689	0.548308	0.605734	0.058712	0.0665371	0.903308	0.860158	0.682565	0.823834	0.51056	0.633491	0.445908	0.807444	0.824567	0.651379	0.8548	0.808833	0.0458614	0.266595	0.555311	0.605049	0.560815	0.230021	0.638937	0.21334	0.718015	0.409101		0.208498	0.152834	0.205389	0.22513
cg14905632	RAPGEFL1	0.315349	0.297069	0.100607	0.107768	0.153372	0.317227	0.424436	0.303359	0.676657	0.65224	0.350314	0.123581	0.494012	0.727633	0.541238	0.589861	0.12781	0.0771654	0.820845	0.560495	0.62639	0.717109	0.104439	0.0907004	0.471851	0.729483	0.705947	0.560927	0.577705	0.537405	0.112157	0.148815	0.518677	0.569915	0.505595	0.13567	0.601562	0.235073	0.515393	0.294564		0.157636	0.178347	0.168142	0.143981
cg15826437	RAPGEFL1	0.712406	0.531395	0.0377415	0.0370711	0.540896	0.489436	0.430989	0.174787	0.781263	0.701057	0.345371	0.0649119	0.483118	0.740136	0.510173	0.574503	0.0445427	0.0388074	0.887947	0.838731	0.688359	0.800316	0.556588	0.681757	0.454929	0.799343	0.811919	0.640505	0.816195	0.754953	0.0357477	0.15953	0.556961	0.626817	0.550978	0.0796	0.596365	0.107526	0.675532	0.389845		0.0721223	0.0494379	0.103086	0.0737291
cg20668644	RAPGEFL1	0.0389155	0.343132	0.0233607	0.0173132	0.0249815	0.0489187	0.349186	0.042017	0.667584	0.641761	0.040297	0.0649635	0.458045	0.517613	0.466551	0.501951	0.0410915	0.0246254	0.55837	0.51789	0.526252	0.512079	0.472701	0.507698	0.510103	0.728824	0.783737	0.617643	0.549234	0.532714	0.0194754	0.0305185	0.0201899	0.0208251	0.401293	0.0265671	0.59528	0.266719	0.034789	0.33243		0.042951	0.0342861	0.0514696	0.0501209
cg25813864	RAPGEFL1	0.81743	0.634608	0.0425663	0.0419976	0.682122	0.60465	0.490836	0.244156	0.842639	0.841634	0.432333	0.0771002	0.679824	0.844849	0.588448	0.707997	0.0463801	0.0570859	0.933379	0.889954	0.757972	0.882711	0.559128	0.689034	0.482018	0.874398	0.85313	0.710764	0.899436	0.86845	0.0425048	0.251796	0.638189	0.68841	0.747449	0.238453	0.733372	0.182887	0.731973	0.422483		0.182098	0.120402	0.189863	0.200883
cg05479196	RASGRP2	0.624409	0.448292	0.162174	0.276597	0.500504	0.439935	0.426506	0.2995	0.676586	0.594329	0.408555	0.0885949	0.474082	0.683518	0.521322	0.546913	0.099421	0.0875207	0.781186	0.726698	0.59279	0.544414	0.499896	0.613997	0.429418	0.630859	0.717125	0.552154	0.722381	0.669667	0.0652701	0.0929756	0.498349	0.41706	0.476473	0.0937596	0.554295	0.270941	0.592195	0.332938		0.108938	0.0790164	0.116409	0.105526
cg14528318	RASGRP2	0.622832	0.416123	0.0959887	0.240656	0.48326	0.408798	0.409726	0.313513	0.711031	0.632821	0.400698	0.0641796	0.484099	0.721147	0.522888	0.563511	0.0597897	0.0440601	0.802092	0.754366	0.639592	0.516088	0.518008	0.536168	0.390063	0.621862	0.754542	0.540661	0.766533	0.708969	0.0448671	0.0569645	0.515494	0.353124	0.515335	0.0527382	0.566972	0.26316	0.600108	0.366759		0.0429226	0.0458798	0.0569432	0.0590216
cg21957174	RASGRP2	0.793149	0.52383	0.387176	0.243459	0.440046	0.482748	0.403763	0.21648	0.835119	0.769507	0.278738	0.15531	0.408344	0.777003	0.572294	0.651211	0.085785	0.0736341	0.913729	0.866422	0.800588	0.881563	0.51	0.866351	0.469792	0.839272	0.803883	0.72653	0.49811	0.350323	0.0515386	0.0780375	0.447302	0.529128	0.635274	0.064219	0.70524	0.0985862	0.769538	0.376919		0.0827518	0.0480251	0.109965	0.0768861
cg23057706	RASGRP2	0.837691	0.418693	0.0914268	0.146471	0.305375	0.282536	0.370854	0.185933	0.843406	0.813956	0.244033	0.0347528	0.539245	0.921309	0.62396	0.667625	0.0549446	0.061368	0.878408	0.856923	0.851125	0.906785	0.558119	0.896459	0.510073	0.866923	0.874831	0.768263	0.901267	0.847258	0.0453994	0.0758053	0.428241	0.676156	0.64366	0.0464119	0.713956	0.106955	0.755749	0.368813		0.0418401	0.0533348	0.0693035	0.0462823
cg26584528	RASGRP2	0.407585	0.309457	0.10066	0.0945108	0.416776	0.343842	0.371606	0.248287	0.695059	0.644506	0.244778	0.103036	0.441754	0.720612	0.394131	0.469901	0.0744806	0.0687872	0.788805	0.737575	0.643807	0.743448	0.453933	0.694079	0.429745	0.669909	0.751967	0.618904	0.354954	0.297465	0.0642649	0.135966	0.492929	0.492829	0.450365	0.133618	0.564589	0.19681	0.580786	0.339029		0.105956	0.129009	0.131843	0.0972199
cg08876434	RASSF10	0.649808	0.443347	0.607132	0.532602	0.419591	0.404299	0.398959	0.31889	0.693912	0.641045	0.414924	0.13357	0.404771	0.683496	0.483455	0.562863	0.0667974	0.142028	0.819436	0.746994	0.592109	0.67925	0.488459	0.712676	0.473625	0.693867	0.761349	0.553927	0.605084	0.529635	0.438772	0.087678	0.397785	0.526728	0.452935	0.0848518	0.570733	0.245928	0.52398	0.298554		0.108977	0.0808245	0.105451	0.105778
cg19665644	RASSF10	0.688825	0.456358	0.676314	0.468702	0.313678	0.360958	0.321913	0.243028	0.750629	0.670955	0.38934	0.154581	0.360889	0.719453	0.50046	0.607255	0.0568933	0.281199	0.812519	0.785366	0.591219	0.695162	0.477063	0.660572	0.464123	0.71763	0.691337	0.556314	0.59839	0.522678	0.379321	0.0627629	0.375949	0.512094	0.461613	0.0705628	0.606902	0.187558	0.535871	0.227213		0.100197	0.153927	0.127999	0.0684157
cg20098471	RASSF10	0.732371	0.448714	0.800655	0.561319	0.431544	0.435211	0.304127	0.25613	0.765769	0.733453	0.377069	0.094157	0.347079	0.75994	0.475588	0.659315	0.068294	0.04401	0.902961	0.85329	0.579968	0.740147	0.592623	0.794622	0.468252	0.771151	0.379261	0.0717378	0.61565	0.548301	0.184127	0.0696714	0.439246	0.511307	0.457788	0.0853716	0.607229	0.125477	0.606494	0.291989		0.113617	0.0681539	0.0874479	0.069903
cg25344734	RASSF10	0.585839	0.387863	0.581002	0.44055	0.341938	0.36723	0.377507	0.313732	0.592413	0.574995	0.377981	0.160135	0.378541	0.602311	0.459113	0.500316	0.114034	0.167374	0.663586	0.618981	0.541581	0.660203	0.394246	0.478916	0.432533	0.583022	0.611663	0.541692	0.523229	0.490441	0.284497	0.122668	0.379366	0.420725	0.443098	0.130375	0.553983	0.264613	0.494258	0.304072		0.136473	0.126757	0.141251	0.137847
cg06543018	RBP1	0.572103	0.460733	0.362769	0.22641	0.442153	0.438216	0.383005	0.318751	0.582566	0.513905	0.366601	0.150941	0.44635	0.624698	0.486115	0.515197	0.165506	0.189722	0.619129	0.592538	0.554162	0.666147	0.488227	0.60786	0.467018	0.593006	0.60269	0.592016	0.594321	0.575921	0.151638	0.136572	0.459055	0.539588	0.456001	0.130699	0.522797	0.231885	0.522271	0.352631		0.149911	0.194078	0.141796	0.155037
cg11027570	RBP1	0.613802	0.418871	0.0784319	0.0830599	0.307687	0.408295	0.453559	0.383354	0.521065	0.510923	0.451975	0.100453	0.504458	0.649594	0.54326	0.547389	0.13466	0.0845433	0.640348	0.623827	0.603823	0.709701	0.433764	0.509565	0.514731	0.615738	0.494191	0.628014	0.607637	0.620636	0.0758832	0.0895766	0.350607	0.326618	0.502887	0.0819143	0.547089	0.323961	0.582354	0.455731		0.103876	0.0854641	0.100579	0.0769879
cg12497564	RBP1	0.683579	0.531343	0.0460081	0.0557418	0.506342	0.512642	0.503909	0.446892	0.72916	0.631215	0.487328	0.0451783	0.555752	0.733652	0.552875	0.602879	0.0794325	0.0368675	0.80195	0.741828	0.611103	0.711804	0.544661	0.726698	0.520678	0.713965	0.758776	0.627893	0.753537	0.71086	0.0231903	0.0161032	0.550591	0.605913	0.523455	0.0314809	0.554507	0.324933	0.622538	0.492419		0.0351988	0.03524	0.0311386	0.033529
cg20532370	RBP1	0.618098	0.465447	0.111764	0.106208	0.425341	0.436888	0.413153	0.307978	0.597569	0.545841	0.369443	0.0976214	0.45708	0.652873	0.490855	0.509875	0.111167	0.0809655	0.661867	0.639471	0.574721	0.749999	0.539259	0.649225	0.480611	0.606975	0.618164	0.644349	0.605676	0.624833	0.0896109	0.0879903	0.478743	0.594159	0.447154	0.0999706	0.522811	0.189218	0.567644	0.38292		0.0931862	0.110721	0.0957914	0.0806082
cg23363832	RBP1	0.763465	0.565568	0.716516	0.326035	0.525537	0.516481	0.395982	0.28422	0.80815	0.721092	0.379373	0.127691	0.618944	0.860971	0.588164	0.671487	0.0441369	0.0715899	0.881377	0.859484	0.723849	0.83193	0.563317	0.778375	0.544504	0.804731	0.828681	0.692374	0.860167	0.818957	0.0694181	0.129125	0.49505	0.632862	0.539105	0.0804282	0.633507	0.19871	0.652249	0.377661		0.117863	0.0679921	0.120202	0.104846
cg24594997	RBP1	0.598836	0.505155	0.318609	0.266393	0.501296	0.501616	0.462411	0.376405	0.591498	0.548044	0.415285	0.120638	0.493045	0.63925	0.525902	0.539818	0.118448	0.113538	0.646854	0.60271	0.58096	0.692313	0.515151	0.641694	0.49663	0.609572	0.60904	0.629735	0.610571	0.610241	0.11243	0.17044	0.515638	0.564681	0.489722	0.121521	0.532918	0.2794	0.568638	0.42291		0.117547	0.107912	0.118375	0.120741
cg18086187	RBP7	0.645491	0.458197	0.430948	0.442714	0.548257	0.456205	0.432635	0.333011	0.805015	0.695825	0.365007	0.0982603	0.573764	0.806822	0.580942	0.663353	0.0878094	0.0917812	0.841615	0.800076	0.697526	0.777009	0.586142	0.813262	0.557398	0.768217	0.819625	0.723102	0.800388	0.810459	0.0506281	0.0634283	0.593857	0.69148	0.552677	0.0382516	0.654792	0.111617	0.67173	0.485749		0.0708678	0.0637848	0.0776667	0.06395
cg23107691	RBP7	0.606175	0.316545	0.355411	0.185584	0.381192	0.335982	0.432375	0.346752	0.765952	0.711675	0.327234	0.0311145	0.511607	0.812279	0.553931	0.658135	0.0299969	0.0203723	0.896854	0.847114	0.661031	0.724024	0.525448	0.736594	0.501553	0.733088	0.81674	0.65601	0.75432	0.727086	0.0280371	0.0263065	0.570828	0.597329	0.365489	0.0209142	0.64097	0.134404	0.454072	0.395856		0.0240788	0.0248304	0.0199886	0.0266939
cg25397076	RBP7	0.474589	0.259968	0.305077	0.221427	0.33998	0.277263	0.381938	0.288065	0.738752	0.65381	0.287157	0.0280095	0.48405	0.786053	0.528018	0.595098	0.0495835	0.0213636	0.819238	0.766274	0.603918	0.700708	0.564556	0.762348	0.419279	0.667199	0.753819	0.623764	0.801345	0.720716	0.0315519	0.0328603	0.498281	0.612732	0.425904	0.0279263	0.610214	0.190605	0.405157	0.364527		0.0181883	0.0243334	0.0176731	0.0176059
cg27561954	RBP7	0.293422	0.395032	0.274635	0.269155	0.376128	0.324468	0.349633	0.27237	0.722253	0.646773	0.261842	0.025303	0.471289	0.722558	0.489392	0.585514	0.0374788	0.0279854	0.80227	0.77093	0.60178	0.698826	0.526546	0.735341	0.407542	0.656785	0.767136	0.610675	0.760201	0.734081	0.0289423	0.0280388	0.529429	0.584971	0.420112	0.0216462	0.564674	0.163596	0.597929	0.344452		0.023482	0.0346498	0.0300635	0.0366979
cg00379648	RFX4	0.59114	0.447625	0.0463447	0.0435719	0.393246	0.299064	0.283882	0.220999	0.624299	0.603721	0.22047	0.214933	0.475093	0.733427	0.388598	0.467539	0.397151	0.46526	0.7674	0.757888	0.588864	0.714323	0.385022	0.710319	0.153045	0.65282	0.707024	0.571361	0.758324	0.69763	0.0642184	0.326215	0.271993	0.494577	0.42675	0.325015	0.535424	0.150712	0.414024	0.226539		0.249325	0.193187	0.249843	0.235011
cg03072984	RFX4	0.577248	0.463442	0.0701826	0.082262	0.354121	0.372948	0.410924	0.294617	0.54077	0.552305	0.372847	0.114945	0.479245	0.600393	0.49436	0.522895	0.177735	0.361239	0.619822	0.610513	0.559278	0.62333	0.493959	0.617767	0.307133	0.61095	0.593386	0.573946	0.612518	0.593848	0.0810535	0.0967112	0.441524	0.532851	0.457499	0.092994	0.514274	0.247957	0.496226	0.380329		0.102412	0.115999	0.096289	0.111595
cg07006889	RFX4	0.550193	0.405658	0.0999097	0.112291	0.297052	0.325705	0.364959	0.296058	0.524411	0.527639	0.326257	0.13859	0.425366	0.601811	0.421572	0.478233	0.158882	0.149433	0.63215	0.586492	0.519823	0.652377	0.464903	0.601927	0.26341	0.584914	0.589109	0.553003	0.580164	0.583315	0.101004	0.143972	0.405028	0.509598	0.400241	0.137297	0.470926	0.219581	0.462318	0.319574		0.119917	0.165687	0.113335	0.126039
cg21176643	RFX4	0.639621	0.484748	0.0372909	0.0352778	0.367578	0.383139	0.408463	0.272985	0.658098	0.626443	0.347923	0.0515707	0.489609	0.638746	0.464946	0.528593	0.0662591	0.0397484	0.823362	0.75364	0.585227	0.703553	0.492877	0.732639	0.312444	0.689898	0.754431	0.605428	0.670422	0.643875	0.0366855	0.0469828	0.476375	0.555428	0.481444	0.0460069	0.579207	0.229292	0.530686	0.38633		0.0378752	0.040773	0.0438289	0.0296378
cg01950845	RGMA	0.671695	0.445646	0.0368913	0.0533761	0.418853	0.368504	0.457014	0.346881	0.78767	0.722993	0.364765	0.0377372	0.548963	0.817272	0.56931	0.63311	0.0484787	0.0249301	0.852697	0.804111	0.686497	0.778762	0.580147	0.79959	0.573643	0.744161	0.825624	0.671508	0.796496	0.766771	0.0200669	0.0278536	0.500479	0.681825	0.422323	0.0238701	0.616874	0.257367	0.665754	0.416504		0.0357562	0.0295133	0.0309786	0.0349103
cg10959198	RGMA	0.608533	0.366729	0.364084	0.323693	0.354242	0.260677	0.299944	0.24191	0.758485	0.630962	0.29109	0.192603	0.443813	0.794135	0.476448	0.474107	0.158428	0.145989	0.829256	0.690904	0.653028	0.866281	0.469534	0.761398	0.459144	0.761525	0.694139	0.725821	0.673387	0.72002	0.159368	0.186872	0.436909	0.694955	0.323906	0.196537	0.508785	0.227753	0.549459	0.289185		0.162469	0.165192	0.153463	0.126411
cg12595281	RGMA	0.525352	0.419839	0.497378	0.359937	0.369293	0.366611	0.299825	0.232167	0.537846	0.528698	0.333261	0.298975	0.448849	0.621161	0.394665	0.457165	0.23588	0.259197	0.633543	0.580244	0.507433	0.72143	0.467295	0.63862	0.482148	0.599532	0.553092	0.589393	0.605709	0.561822	0.214211	0.311508	0.390028	0.58737	0.305334	0.257727	0.42498	0.256185	0.450581	0.268313		0.249316	0.235369	0.23375	0.229688
cg08672410	RHBDF2	0.562199	0.42213	0.545229	0.453245	0.418311	0.386792	0.363909	0.270286	0.525104	0.5907	0.3782	0.238925	0.425818	0.658306	0.479305	0.49773	0.430979	0.486771	0.650811	0.614656	0.572705	0.763465	0.459876	0.62832	0.388879	0.615913	0.621423	0.64209	0.598674	0.571508	0.188599	0.190134	0.463945	0.567605	0.402874	0.221253	0.475783	0.314377	0.419375	0.353916		0.196598	0.241179	0.218143	0.214219
cg12565681	RHBDF2	0.767581	0.566386	0.0902889	0.0645811	0.563836	0.536586	0.592636	0.53314	0.829379	0.791645	0.501488	0.0565092	0.641278	0.843422	0.671224	0.714525	0.0872263	0.297106	0.904466	0.858342	0.759025	0.836254	0.660543	0.824209	0.637778	0.826957	0.872033	0.753561	0.854387	0.827795	0.0574656	0.0466667	0.689126	0.714145	0.651341	0.048144	0.717937	0.352831	0.765345	0.605445		0.0416171	0.0543614	0.0558666	0.0365807
cg25038060	RHBDF2	0.766753	0.575284	0.0626338	0.0730858	0.167164	0.471915	0.542262	0.476984	0.832824	0.804391	0.510167	0.0383335	0.623661	0.8557	0.349418	0.517562	0.0726229	0.0895621	0.861727	0.854309	0.611076	0.807883	0.649312	0.675837	0.610329	0.813421	0.855306	0.702221	0.861582	0.820077	0.0572614	0.0491712	0.635838	0.730175	0.627178	0.0459884	0.688237	0.295295	0.78676	0.524221		0.0416079	0.0504596	0.0500629	0.0381279
cg03166566	RHOD	0.623709	0.427888	0.695994	0.533588	0.436505	0.413506	0.344578	0.279905	0.673851	0.597972	0.340803	0.193635	0.454631	0.671421	0.457879	0.550661	0.0867135	0.194094	0.788664	0.737926	0.566066	0.690845	0.452664	0.662695	0.43083	0.678003	0.719842	0.514199	0.714855	0.593236	0.094807	0.161016	0.439115	0.540073	0.449822	0.150221	0.505279	0.225984	0.527687	0.371546		0.151819	0.172652	0.165205	0.173908
cg04420309	RHOD	0.601278	0.513752	0.438906	0.405845	0.54875	0.53085	0.464628	0.428461	0.67923	0.611635	0.465067	0.243706	0.544672	0.701984	0.548461	0.575145	0.093716	0.0497364	0.792507	0.698775	0.582203	0.670109	0.552726	0.706997	0.52639	0.661389	0.727994	0.597213	0.709959	0.638091	0.0766461	0.0943928	0.40033	0.499956	0.534863	0.058719	0.553966	0.38625	0.600061	0.494621		0.0854115	0.134542	0.10885	0.110348
cg04784101	RHOD	0.63657	0.52173	0.461633	0.316577	0.486482	0.498027	0.505973	0.456121	0.6791	0.621596	0.497047	0.204343	0.473822	0.712886	0.571992	0.610598	0.136784	0.107733	0.822141	0.755434	0.659028	0.69262	0.542939	0.704127	0.567008	0.721918	0.761146	0.598285	0.74826	0.68377	0.114173	0.0988967	0.542727	0.58836	0.532757	0.09812	0.537277	0.268974	0.596004	0.490341		0.0975904	0.140178	0.105148	0.125557
cg21695485	RHOD	0.629103	0.46701	0.452346	0.378157	0.453317	0.441453	0.442573	0.322091	0.707474	0.639523	0.420563	0.120015	0.528797	0.742078	0.547166	0.605344	0.0545662	0.0430676	0.809873	0.738843	0.662253	0.747369	0.519593	0.703851	0.476969	0.733768	0.777352	0.581815	0.739828	0.654862	0.0559105	0.063278	0.558196	0.600109	0.483502	0.062226	0.584667	0.266242	0.616178	0.414081		0.0715507	0.0704684	0.0699029	0.095266
cg00948524	RNF135	0.555259	0.461122	0.535516	0.306949	0.405466	0.392923	0.350984	0.280281	0.576886	0.541221	0.387919	0.226187	0.455871	0.641433	0.4848	0.541025	0.091966	0.147861	0.649423	0.623175	0.578054	0.678827	0.457718	0.653731	0.438867	0.614207	0.632498	0.529976	0.621182	0.591461	0.134013	0.107561	0.456276	0.424424	0.408988	0.116706	0.541348	0.249731	0.551245	0.362482		0.143565	0.123531	0.177219	0.145301
cg04590184	RNF135	0.563238	0.394867	0.585527	0.51688	0.296239	0.334747	0.167974	0.251021	0.557938	0.520703	0.349308	0.220768	0.397464	0.640099	0.366135	0.45338	0.142349	0.209137	0.649418	0.614288	0.533476	0.729905	0.425543	0.672789	0.390803	0.582333	0.603672	0.587005	0.610216	0.588425	0.151106	0.176714	0.411638	0.40414	0.408152	0.178852	0.496973	0.225689	0.54454	0.316729		0.169641	0.186909	0.178085	0.166972
cg09683562	RNF135	0.573308	0.435217	0.447747	0.309565	0.37645	0.3593	0.296679	0.236209	0.564158	0.537181	0.353558	0.212331	0.432029	0.654863	0.46142	0.500852	0.131283	0.194554	0.664378	0.639186	0.561036	0.699432	0.449278	0.717761	0.43296	0.606134	0.602263	0.598767	0.62095	0.594713	0.155627	0.154415	0.39192	0.498469	0.399758	0.150304	0.492295	0.214395	0.546046	0.349288		0.193641	0.112609	0.212385	0.201098
cg11857033	RNF135	0.580334	0.456941	0.581559	0.459632	0.407123	0.390803	0.343772	0.275039	0.583278	0.550359	0.383405	0.2577	0.430375	0.654265	0.454284	0.520942	0.151455	0.215554	0.637639	0.609486	0.59459	0.689762	0.452997	0.652561	0.45168	0.595644	0.581024	0.599918	0.6	0.601587	0.151528	0.19034	0.446751	0.483572	0.440603	0.17021	0.518277	0.256727	0.549687	0.354774		0.174095	0.209238	0.192362	0.198969
cg01631162	RNF39	0.394228	0.305196	0.0581662	0.05438	0.387147	0.337605	0.321389	0.258966	0.60016	0.560048	0.348438	0.116387	0.399764	0.673786	0.447932	0.557228	0.0730646	0.0528066	0.658898	0.673903	0.506154	0.593341	0.427176	0.633499	0.400305	0.608885	0.649021	0.537236	0.65337	0.559324	0.0629909	0.071967	0.287859	0.300615	0.409643	0.0598939	0.353557	0.138555	0.549223	0.280372		0.076283	0.0770357	0.090877	0.0797733
cg19006429	RNF39	0.241874	0.19107	0.0330063	0.0400689	0.323698	0.38086	0.342257	0.236027	0.695919	0.603965	0.395614	0.114944	0.422351	0.733599	0.492588	0.534365	0.0527298	0.03536	0.82389	0.732498	0.471672	0.679819	0.263681	0.684234	0.442209	0.71136	0.761734	0.558573	0.74718	0.680811	0.0496921	0.0493399	0.3328	0.378693	0.435253	0.0447443	0.426423	0.126935	0.490922	0.213766		0.0658611	0.0726275	0.0822418	0.0688993
cg22105332	RNF39	0.218158	0.182797	0.0181694	0.0319034	0.314563	0.332418	0.451465	0.29599	0.78277	0.664997	0.4313	0.111637	0.554928	0.826189	0.561975	0.659065	0.0483411	0.0379486	0.870505	0.82112	0.41609	0.688179	0.109353	0.383948	0.506957	0.761675	0.834166	0.661729	0.823825	0.767524	0.0373125	0.0390066	0.402892	0.471134	0.494167	0.0408075	0.480697	0.119742	0.52749	0.246999		0.065393	0.0687261	0.100068	0.0564694
cg27532187	RNF39	0.342817	0.306624	0.0252541	0.0629201	0.370786	0.38331	0.379003	0.281054	0.691016	0.590052	0.43025	0.162378	0.458334	0.754052	0.502088	0.575925	0.0617971	0.0742347	0.793026	0.763057	0.547937	0.694952	0.492552	0.737499	0.415044	0.72613	0.766588	0.593658	0.721345	0.700791	0.0777204	0.0886375	0.396563	0.431969	0.454697	0.0530533	0.462136	0.183642	0.612881	0.323946		0.101614	0.109394	0.146314	0.0678449
cg09549240	RPP25	0.754743	0.574659	0.106031	0.0816764	0.503977	0.489875	0.378053	0.273969	0.80237	0.633859	0.349596	0.181795	0.513651	0.813036	0.541527	0.640994	0.139651	0.093825	0.839188	0.818928	0.704064	0.343652	0.532483	0.803162	0.483781	0.782438	0.830154	0.71674	0.823362	0.807257	0.053526	0.11984	0.561084	0.59291	0.399973	0.164325	0.53133	0.143085	0.700398	0.214505		0.140381	0.107642	0.166027	0.12253
cg09619786	RPP25	0.553984	0.426588	0.085238	0.13448	0.379863	0.353212	0.363911	0.277809	0.573737	0.545876	0.34754	0.111554	0.444764	0.622155	0.358604	0.428929	0.109746	0.143459	0.651329	0.613609	0.566952	0.662984	0.354321	0.442365	0.421164	0.613789	0.601506	0.582788	0.59375	0.58764	0.0773733	0.125018	0.463301	0.5849	0.349786	0.117521	0.415761	0.134056	0.557558	0.326317		0.109857	0.0965465	0.108724	0.112859
cg15611336	RPP25	0.637334	0.492347	0.657598	0.53763	0.391175	0.4307	0.328172	0.281625	0.69865	0.640592	0.347801	0.152979	0.380889	0.772274	0.493339	0.550411	0.20987	0.231709	0.857827	0.759245	0.556893	0.794441	0.519721	0.739001	0.395229	0.7145	0.762878	0.584474	0.77678	0.709856	0.331777	0.170017	0.506423	0.600738	0.325799	0.130378	0.399841	0.141632	0.658732	0.50335		0.0783541	0.159319	0.0812324	0.0665157
cg01934626	SCGB3A1	0.689698	0.493161	0.335021	0.516755	0.348055	0.430992	0.48047	0.437396	0.749737	0.66877	0.464423	0.128844	0.584259	0.780268	0.504203	0.512755	0.0328157	0.0308249	0.824928	0.791033	0.653704	0.736897	0.579496	0.759171	0.294191	0.723139	0.768873	0.660981	0.780916	0.727675	0.0491921	0.0356756	0.431923	0.621157	0.530314	0.0382788	0.523919	0.181123	0.481387	0.498586		0.0508763	0.061442	0.0779903	0.0582588
cg09500443	SCGB3A1	0.701005	0.501804	0.239256	0.164612	0.177758	0.457654	0.511034	0.447298	0.751437	0.680031	0.493603	0.207127	0.564476	0.720441	0.506291	0.482647	0.110893	0.0908372	0.668445	0.632116	0.635077	0.757508	0.598579	0.753079	0.502014	0.708895	0.807883	0.682239	0.683477	0.695994	0.167291	0.0921502	0.488793	0.619888	0.554881	0.134219	0.621954	0.363545	0.592975	0.504822		0.150286	0.164828	0.170232	0.15817
cg11916729	SCGB3A1	0.569998	0.466728	0.190418	0.385348	0.267093	0.330571	0.365637	0.313632	0.698447	0.584742	0.367327	0.131016	0.444612	0.711758	0.384901	0.368582	0.035925	0.0405638	0.711199	0.732956	0.585933	0.669596	0.461983	0.687869	0.198786	0.643063	0.724426	0.595196	0.760399	0.654557	0.102204	0.0554253	0.344367	0.562279	0.455008	0.0460485	0.528188	0.169122	0.586848	0.384954		0.0795675	0.0806869	0.115155	0.071766
cg22859061	SCGB3A1	0.643098	0.494883	0.216357	0.0843615	0.112214	0.441902	0.456781	0.407173	0.737606	0.657968	0.445969	0.115417	0.530363	0.75141	0.356586	0.39677	0.0268992	0.0361226	0.840235	0.660511	0.636213	0.721184	0.548879	0.776002	0.291021	0.718401	0.786298	0.626541	0.725489	0.68198	0.0934615	0.0302351	0.316924	0.570916	0.511716	0.0328714	0.428399	0.0944703	0.637445	0.417254		0.0449379	0.0648346	0.0774605	0.0671912
cg00730561	SEC31B	0.419274	0.419962	0.0738391	0.167685	0.424971	0.378796	0.373259	0.400327	0.594976	0.546866	0.315931	0.145256	0.42981	0.606944	0.484164	0.523103	0.288969	0.194959	0.6322	0.643069	0.560101	0.688069	0.496342	0.650057	0.418622	0.601996	0.639171	0.606996	0.448088	0.442708	0.17688	0.16008	0.492315	0.122278	0.439771	0.149449	0.49621	0.194342	0.543901	0.367168		0.12535	0.13547	0.123786	0.104127
cg20831708	SEC31B	0.463608	0.456241	0.0738244	0.195805	0.485646	0.402731	0.449072	0.421997	0.603605	0.574863	0.380523	0.128927	0.441547	0.613856	0.507634	0.561506	0.305216	0.201763	0.661871	0.633614	0.573158	0.616768	0.580707	0.659792	0.507259	0.626966	0.642504	0.678358	0.435239	0.471383	0.197723	0.101623	0.5209	0.138424	0.476573	0.117354	0.535177	0.267271	0.597002	0.417355		0.0796605	0.0944143	0.0824948	0.0971606
cg23725321	SEC31B	0.402182	0.415827	0.0236082	0.131557	0.362079	0.363224	0.40917	0.40685	0.667781	0.587532	0.391475	0.0899491	0.378887	0.674803	0.451665	0.522928	0.216102	0.127121	0.764786	0.680901	0.598068	0.691952	0.456488	0.686865	0.449279	0.652006	0.747405	0.600636	0.483346	0.458857	0.120429	0.0972676	0.473532	0.0849031	0.474799	0.0536316	0.521004	0.180391	0.519037	0.373587		0.0475943	0.0932503	0.0442112	0.0551306
cg26458072	SEC31B	0.362108	0.347357	0.0562704	0.0985313	0.279473	0.325761	0.330519	0.337743	0.685819	0.546432	0.284897	0.0699492	0.331746	0.650694	0.419849	0.508991	0.209524	0.131988	0.727855	0.66349	0.540216	0.619662	0.410076	0.716849	0.395993	0.643006	0.759943	0.545875	0.406144	0.460983	0.125579	0.0830316	0.414542	0.0738825	0.397371	0.0760985	0.485344	0.17662	0.53194	0.29827		0.0649245	0.0717175	0.0586202	0.0654701
cg07635623	SERPINB1	0.686187	0.483606	0.0295971	0.0509628	0.464699	0.488234	0.436747	0.350858	0.724152	0.659447	0.406307	0.0407932	0.500499	0.755125	0.538051	0.590869	0.0986542	0.370819	0.821307	0.78848	0.585814	0.502649	0.463591	0.76618	0.489475	0.715208	0.78051	0.631632	0.743188	0.690049	0.0340954	0.0439002	0.52152	0.606194	0.511542	0.025224	0.572754	0.189066	0.647208	0.419979		0.0307014	0.0279793	0.0405186	0.0312281
cg08542865	SERPINB1	0.746989	0.54468	0.815793	0.619784	0.485128	0.507606	0.399249	0.260722	0.774802	0.696628	0.447553	0.288606	0.55564	0.846475	0.575713	0.658265	0.432097	0.507009	0.898645	0.833878	0.643763	0.703601	0.53244	0.823102	0.521053	0.807506	0.837624	0.665714	0.781556	0.745811	0.379484	0.247703	0.56524	0.68494	0.569461	0.208538	0.684042	0.318239	0.677894	0.381649		0.227378	0.220248	0.243554	0.130649
cg14652638	SERPINB1	0.648475	0.492675	0.737646	0.533406	0.474991	0.467228	0.402963	0.311644	0.70557	0.619981	0.408334	0.231756	0.495861	0.741824	0.520941	0.591738	0.393015	0.469716	0.830512	0.767021	0.572812	0.654814	0.507033	0.749508	0.474356	0.692929	0.711968	0.60176	0.74274	0.721857	0.303389	0.184379	0.499479	0.608727	0.481035	0.201316	0.568873	0.29378	0.613868	0.402809		0.214312	0.160997	0.241869	0.141249
cg15199326	SERPINB1	0.564323	0.367738	0.484569	0.296507	0.403844	0.376223	0.319449	0.293388	0.553935	0.472733	0.360372	0.225194	0.448208	0.608265	0.420075	0.426439	0.323073	0.320141	0.622157	0.583238	0.450267	0.619725	0.436567	0.63305	0.402781	0.584026	0.609309	0.602608	0.508785	0.547137	0.169814	0.209413	0.47776	0.593273	0.401933	0.191573	0.409349	0.280906	0.518534	0.333783		0.202454	0.187901	0.224478	0.152657
cg27056119	SERPINB1	0.613187	0.405687	0.719846	0.529617	0.356147	0.368785	0.283958	0.160135	0.730475	0.55851	0.298311	0.137931	0.384782	0.750815	0.44675	0.523277	0.310953	0.371654	0.817537	0.771082	0.550301	0.596173	0.406869	0.724071	0.36406	0.69569	0.745458	0.561651	0.699851	0.640047	0.246045	0.109666	0.44817	0.578554	0.387144	0.112827	0.554685	0.222782	0.560483	0.247852		0.105651	0.0857555	0.139859	0.0547805
cg01427575	SHANK1	0.497252	0.369543	0.0517418	0.0900519	0.286565	0.283849	0.297904	0.240328	0.648565	0.551541	0.253075	0.199895	0.364833	0.66852	0.419944	0.517693	0.0780802	0.0460844	0.696607	0.537832	0.525852	0.575605	0.428418	0.651819	0.425937	0.622677	0.716138	0.540229	0.678289	0.569838	0.103935	0.0796919	0.406724	0.507701	0.327945	0.0792167	0.458956	0.204589	0.532126	0.322736		0.173048	0.180616	0.189143	0.15918
cg04005969	SHANK1	0.536999	0.454731	0.162201	0.146493	0.345372	0.388564	0.392957	0.254275	0.602637	0.543201	0.289991	0.231753	0.453223	0.642526	0.476199	0.519748	0.199207	0.267925	0.586839	0.546471	0.556841	0.677402	0.518831	0.63779	0.342484	0.574685	0.620389	0.639397	0.588772	0.562685	0.165308	0.175017	0.494072	0.586186	0.467045	0.174602	0.517831	0.253605	0.53337	0.417238		0.23603	0.232268	0.243387	0.230505
cg06936631	SHANK1	0.523588	0.31129	0.101798	0.0914916	0.239245	0.252044	0.287374	0.221449	0.63223	0.589503	0.175321	0.0876855	0.362206	0.703148	0.39598	0.491553	0.100607	0.0525679	0.642416	0.63594	0.551588	0.679642	0.410266	0.722823	0.380679	0.679271	0.68796	0.587449	0.691967	0.652698	0.0863018	0.0779521	0.4175	0.531486	0.386216	0.0777387	0.499175	0.0649916	0.56184	0.337656		0.125807	0.066633	0.145273	0.084113
cg08447324	SHANK1	0.620632	0.454822	0.0345353	0.0355605	0.344104	0.366042	0.370094	0.213365	0.780057	0.684617	0.252235	0.122317	0.504238	0.783991	0.552033	0.630284	0.0499018	0.0781459	0.834154	0.7597	0.639858	0.727889	0.551975	0.793441	0.475579	0.748901	0.827675	0.539226	0.813995	0.780172	0.0535841	0.0447546	0.534709	0.635285	0.427787	0.0344347	0.615402	0.252426	0.662433	0.345155		0.0836413	0.0637382	0.118138	0.103366
cg16658931	SHANK1	0.714104	0.432745	0.0394132	0.0371606	0.370743	0.402491	0.386513	0.0932441	0.823768	0.734189	0.184512	0.0701996	0.484392	0.825968	0.60022	0.685208	0.0808511	0.0604	0.709766	0.788393	0.71471	0.773877	0.597485	0.81014	0.40383	0.781452	0.857319	0.646621	0.851007	0.822282	0.0690379	0.0676301	0.598388	0.672628	0.514943	0.117608	0.671555	0.111336	0.717742	0.343044		0.137085	0.0486957	0.0619851	0.0541094
cg18411150	SHANK1	0.64358	0.454658	0.0653471	0.0785245	0.272654	0.309025	0.305591	0.227833	0.787656	0.698324	0.228784	0.1508	0.460209	0.810007	0.438749	0.573296	0.0976361	0.0567304	0.843244	0.741634	0.663319	0.802195	0.5874	0.830875	0.378733	0.608493	0.848801	0.630153	0.832227	0.818245	0.0944704	0.101701	0.52756	0.535862	0.454863	0.107235	0.618662	0.121274	0.69359	0.388154		0.144753	0.145704	0.161643	0.102125
cg02900995	SHH	0.53603	0.392229	0.309406	0.158907	0.361141	0.284813	0.303082	0.214325	0.527588	0.53033	0.30061	0.0787361	0.38721	0.609351	0.245155	0.264077	0.100687	0.0774821	0.618917	0.512548	0.534224	0.656066	0.486962	0.6246	0.369131	0.549474	0.578762	0.559991	0.619152	0.615394	0.078622	0.0950439	0.428767	0.500001	0.398467	0.078547	0.5128	0.217468	0.507228	0.296273		0.0723387	0.0819175	0.0931039	0.0966821
cg05140806	SHH	0.583753	0.422888	0.69147	0.578438	0.3754	0.30556	0.367665	0.257147	0.571033	0.549905	0.315803	0.191764	0.404843	0.697385	0.456998	0.52013	0.224139	0.114471	0.699165	0.54075	0.562228	0.737231	0.508211	0.708407	0.427984	0.601661	0.623714	0.530231	0.655501	0.64602	0.315965	0.135248	0.434021	0.545789	0.441709	0.139899	0.532646	0.289712	0.548638	0.317609		0.147565	0.220319	0.188896	0.1657
cg06238944	SHH	0.572791	0.378381	0.662532	0.545282	0.302841	0.273174	0.268307	0.171642	0.540445	0.481382	0.266944	0.142241	0.368217	0.616954	0.391455	0.435103	0.248097	0.286369	0.653747	0.504531	0.500494	0.720809	0.460705	0.705267	0.377924	0.555851	0.636561	0.48201	0.625714	0.603574	0.433746	0.145596	0.382272	0.482653	0.419367	0.144577	0.49697	0.209215	0.507286	0.254268		0.14979	0.164587	0.163901	0.15349
cg11824921	SHH	0.535459	0.441527	0.233189	0.143343	0.361305	0.343241	0.368743	0.280397	0.572651	0.521738	0.341528	0.117468	0.424424	0.609766	0.442914	0.457342	0.134847	0.157298	0.629259	0.509399	0.525824	0.663904	0.503191	0.65014	0.380333	0.565216	0.604544	0.564313	0.604983	0.586163	0.178787	0.138258	0.454934	0.523642	0.451748	0.120962	0.5087	0.272548	0.518892	0.355074		0.0955015	0.141972	0.0881238	0.105678
cg13081600	SHH	0.538481	0.344733	0.606558	0.415252	0.289028	0.237427	0.2592	0.193207	0.557133	0.48713	0.224273	0.092501	0.331734	0.7244	0.292102	0.299328	0.161284	0.0760387	0.771185	0.56897	0.49858	0.778835	0.456968	0.767324	0.348403	0.57514	0.610898	0.620681	0.664025	0.644562	0.186966	0.085134	0.38407	0.470554	0.379697	0.0735339	0.470902	0.136034	0.505562	0.255648		0.115159	0.105036	0.124275	0.084239
cg13905586	SHH	0.624582	0.391894	0.0887011	0.0414597	0.20674	0.115392	0.250833	0.120345	0.700476	0.604515	0.224392	0.0435829	0.310871	0.757646	0.384021	0.425598	0.0325832	0.0349324	0.851471	0.638363	0.468699	0.681263	0.502782	0.760293	0.405036	0.690144	0.787466	0.539702	0.711803	0.69429	0.0397216	0.0416642	0.448516	0.530578	0.430477	0.0428624	0.508043	0.0857667	0.577261	0.235194		0.0431557	0.0493862	0.0414697	0.0403135
cg26003934	SHH	0.634894	0.460278	0.282656	0.154952	0.392025	0.41858	0.405518	0.33603	0.711117	0.667453	0.425232	0.138973	0.493625	0.740233	0.539793	0.557229	0.163418	0.15477	0.832126	0.684854	0.612468	0.706171	0.546965	0.712088	0.507715	0.702746	0.756344	0.617564	0.78972	0.71012	0.155548	0.132623	0.541301	0.558088	0.498227	0.119485	0.584495	0.316528	0.641891	0.429528		0.143204	0.145587	0.131223	0.138149
cg02649597	SIX3	0.56263	0.362018	0.455011	0.4164	0.353984	0.390596	0.328269	0.277655	0.604676	0.540743	0.377073	0.222253	0.456748	0.625421	0.387361	0.426626	0.409395	0.424829	0.639955	0.607415	0.581823	0.671661	0.485299	0.627718	0.378535	0.584111	0.493513	0.589855	0.533042	0.485253	0.182715	0.150071	0.430326	0.548375	0.41455	0.139321	0.439357	0.270255	0.561987	0.375915		0.140874	0.211809	0.15746	0.180627
cg06622151	SIX3	0.628479	0.416384	0.523958	0.46715	0.475226	0.440146	0.409714	0.385961	0.636657	0.622781	0.433095	0.326807	0.532176	0.72411	0.526405	0.560876	0.415825	0.503221	0.208909	0.660898	0.579483	0.71326	0.536387	0.709399	0.506524	0.710492	0.608779	0.604061	0.718956	0.674277	0.472779	0.157912	0.536306	0.59725	0.480238	0.163248	0.538481	0.29353	0.516709	0.416248		0.132307	0.224954	0.132415	0.15362
cg08696165	SIX3	0.656214	0.247688	0.620622	0.59659	0.320875	0.188577	0.29292	0.284093	0.534734	0.592863	0.214928	0.235367	0.540451	0.760165	0.522311	0.486737	0.197043	0.46849	0.746331	0.396167	0.644335	0.808796	0.493357	0.788957	0.571765	0.715311	0.756831	0.671887	0.398834	0.394291	0.14441	0.121959	0.423406	0.58634	0.471286	0.184378	0.545462	0.167155	0.656665	0.309885		0.176309	0.226996	0.147302	0.183569
cg03738352	SLC34A2	0.603762	0.359013	0.477831	0.48281	0.378765	0.372376	0.340313	0.301119	0.684204	0.610324	0.417699	0.113758	0.453209	0.727186	0.487291	0.524458	0.443773	0.532983	0.778783	0.653123	0.505099	0.670465	0.483191	0.715344	0.494577	0.636975	0.731454	0.573514	0.722593	0.736176	0.518128	0.0794422	0.507996	0.563129	0.470641	0.0372695	0.585291	0.227018	0.558165	0.39008		0.0425201	0.0569443	0.031993	0.0428922
cg07578695	SLC34A2	0.646545	0.444148	0.480347	0.442891	0.382388	0.39407	0.42222	0.346244	0.723569	0.641819	0.401146	0.155351	0.472665	0.74276	0.538136	0.57717	0.472073	0.213926	0.798485	0.691647	0.50715	0.700068	0.446906	0.72501	0.54361	0.713316	0.733857	0.604977	0.688153	0.658953	0.479281	0.176081	0.547339	0.598153	0.515632	0.0713178	0.569932	0.290911	0.615297	0.461822		0.110673	0.137459	0.0947198	0.0903447
cg19766441	SLC34A2	0.636586	0.33547	0.511238	0.499316	0.314931	0.290354	0.172103	0.303004	0.701093	0.625017	0.402165	0.101187	0.431545	0.736375	0.424854	0.46254	0.339755	0.549368	0.824631	0.652582	0.521819	0.716342	0.494841	0.692918	0.466273	0.642648	0.626985	0.538561	0.776645	0.736563	0.531235	0.0794551	0.464674	0.557659	0.416394	0.0448194	0.600827	0.203364	0.516178	0.369977		0.0412378	0.0504345	0.0452168	0.0330352
cg27513574	SLC34A2	0.682164	0.487211	0.485673	0.444147	0.485947	0.5055	0.47802	0.40805	0.740641	0.664228	0.490953	0.249408	0.566488	0.805787	0.589034	0.643171	0.479793	0.0688066	0.859493	0.728934	0.565408	0.774001	0.580377	0.772141	0.581301	0.754197	0.789755	0.642699	0.804071	0.740126	0.525504	0.192578	0.573785	0.642607	0.542888	0.0779232	0.615483	0.393776	0.630146	0.523557		0.128972	0.168861	0.117512	0.108223
cg08081156	SNX31	0.733808	0.510198	0.356906	0.240898	0.496633	0.51724	0.424017	0.298676	0.754141	0.728349	0.305665	0.176561	0.551728	0.874051	0.577731	0.633322	0.136435	0.0932985	0.840624	0.780982	0.802038	0.877988	0.63933	0.840342	0.580662	0.781748	0.753211	0.687722	0.722996	0.699569	0.126818	0.137915	0.498739	0.625916	0.552845	0.0922456	0.65411	0.163452	0.690241	0.368946		0.163924	0.147944	0.203825	0.149119
cg10715223	SNX31	0.629515	0.492661	0.494835	0.322276	0.456287	0.46138	0.406267	0.413523	0.707408	0.636466	0.434351	0.083371	0.505259	0.720711	0.542205	0.59568	0.0586441	0.0359565	0.806518	0.688072	0.619766	0.69673	0.536377	0.721695	0.541844	0.69154	0.736481	0.589169	0.678111	0.658106	0.0418486	0.0525085	0.470101	0.573556	0.519464	0.0526818	0.533244	0.30165	0.597668	0.472132		0.033713	0.0594389	0.0478341	0.0304968
cg13277380	SNX31	0.585647	0.447333	0.263096	0.239343	0.394742	0.385956	0.40028	0.308819	0.628257	0.551052	0.337809	0.233308	0.422923	0.682326	0.467021	0.506001	0.218164	0.178893	0.711489	0.60823	0.528492	0.662822	0.455527	0.711508	0.501978	0.623018	0.516436	0.616477	0.576752	0.539912	0.193066	0.215136	0.447854	0.557739	0.377501	0.211384	0.470812	0.274624	0.514009	0.354812		0.181773	0.237666	0.226263	0.230517
cg18582180	SNX31	0.757391	0.580699	0.322198	0.138763	0.424901	0.407879	0.373495	0.309364	0.828421	0.737868	0.267348	0.11944	0.509415	0.88211	0.644072	0.677619	0.0897562	0.0626482	0.873041	0.859859	0.774908	0.863062	0.638234	0.915876	0.653885	0.826092	0.815109	0.703936	0.748465	0.734666	0.0865301	0.0915565	0.533698	0.65069	0.54563	0.0668879	0.697139	0.163798	0.700889	0.387557		0.0672298	0.102831	0.109911	0.0898813
cg10279487	SOCS3	0.561307	0.413101	0.617311	0.51251	0.434307	0.429633	0.412538	0.345877	0.60471	0.55171	0.406093	0.163021	0.468041	0.62238	0.467377	0.486501	0.0728212	0.434778	0.721838	0.61744	0.527825	0.600064	0.490233	0.612799	0.485028	0.597926	0.625232	0.515095	0.648851	0.608243	0.415725	0.194248	0.458797	0.50798	0.460194	0.0905513	0.511901	0.289267	0.528561	0.406499		0.15294	0.179161	0.167969	0.144277
cg10508317	SOCS3	0.592947	0.412621	0.532491	0.492739	0.429126	0.419697	0.411973	0.341281	0.609211	0.598749	0.388867	0.178321	0.475293	0.680734	0.485244	0.530091	0.158133	0.449467	0.688359	0.630432	0.589496	0.685954	0.486418	0.628152	0.488879	0.575676	0.616197	0.595266	0.61851	0.602615	0.375372	0.195557	0.485322	0.555767	0.47224	0.15069	0.528761	0.32132	0.511263	0.404847		0.181363	0.20508	0.163458	0.147088
cg19894975	SOCS3	0.562348	0.442446	0.490508	0.462581	0.434393	0.441869	0.438377	0.349153	0.567169	0.566936	0.401029	0.151754	0.478923	0.627969	0.497552	0.533268	0.113461	0.180149	0.632693	0.594867	0.566947	0.646482	0.5336	0.619891	0.505584	0.620946	0.605177	0.595375	0.618694	0.60429	0.251232	0.160587	0.493638	0.54974	0.484765	0.111214	0.534551	0.28146	0.50508	0.354364		0.140886	0.159811	0.153247	0.135053
cg26747885	SOCS3	0.716221	0.503476	0.587184	0.473607	0.514323	0.515127	0.504191	0.387195	0.81444	0.769163	0.472989	0.0702021	0.58145	0.80148	0.599751	0.693338	0.0768551	0.0474135	0.875712	0.828977	0.7142	0.785501	0.594068	0.821315	0.606466	0.816028	0.851583	0.691708	0.832087	0.806595	0.216844	0.0743319	0.588005	0.648966	0.57707	0.0629377	0.664451	0.241121	0.65004	0.41427		0.0554219	0.0631402	0.0729945	0.0620784
cg27637521	SOCS3	0.588287	0.451993	0.600489	0.538833	0.500573	0.470446	0.464129	0.40118	0.586012	0.591834	0.431406	0.220378	0.503655	0.630417	0.533018	0.549243	0.164903	0.489162	0.653606	0.599661	0.583628	0.686284	0.516444	0.646342	0.538814	0.616398	0.623471	0.609121	0.593009	0.602338	0.41085	0.266872	0.51436	0.575002	0.522357	0.198039	0.530346	0.36365	0.531095	0.453314		0.224043	0.235174	0.211184	0.174853
cg04930469	SOST	0.544932	0.458683	0.198207	0.156651	0.343069	0.422628	0.412874	0.237463	0.62847	0.587956	0.434825	0.277023	0.468709	0.652303	0.50985	0.559605	0.120074	0.152347	0.698281	0.612028	0.52005	0.543686	0.370534	0.588898	0.447012	0.605951	0.627603	0.530789	0.650653	0.604801	0.157436	0.166372	0.420787	0.439643	0.471294	0.152117	0.522757	0.316134	0.555904	0.420565		0.187014	0.240803	0.209704	0.189662
cg13077545	SOST	0.566927	0.413972	0.147198	0.151133	0.336723	0.393671	0.44296	0.275339	0.541356	0.455159	0.434064	0.300039	0.504605	0.593426	0.516465	0.538511	0.127224	0.168374	0.614708	0.572177	0.467225	0.549214	0.479342	0.613848	0.469456	0.611789	0.592371	0.59014	0.589344	0.557358	0.178858	0.175487	0.43394	0.472306	0.488038	0.156446	0.543251	0.344367	0.564527	0.443911		0.211182	0.246378	0.237592	0.211496
cg16638385	SOST	0.61885	0.477272	0.226425	0.185511	0.423998	0.431591	0.434709	0.299487	0.671347	0.586421	0.446356	0.304522	0.514388	0.638333	0.552515	0.578375	0.0567075	0.108929	0.803829	0.708306	0.62167	0.646453	0.518457	0.701109	0.513813	0.684396	0.716795	0.597433	0.72061	0.665465	0.101178	0.116189	0.406494	0.480686	0.505598	0.12091	0.573203	0.332939	0.598357	0.433225		0.152088	0.202138	0.206325	0.175288
cg07304175	SOX2OT	0.565414	0.44676	0.37446	0.316486	0.385437	0.387044	0.341088	0.263663	0.55545	0.514042	0.407897	0.230186	0.406351	0.618258	0.454306	0.506433	0.492951	0.519537	0.588072	0.582975	0.518233	0.654111	0.445954	0.608496	0.414151	0.583363	0.59152	0.426782	0.582979	0.558247	0.143628	0.162414	0.432429	0.513158	0.396348	0.124551	0.492283	0.30588	0.531522	0.310494		0.200117	0.237826	0.23459	0.238843
cg21453451	SOX2OT	0.721558	0.443035	0.342682	0.260387	0.396518	0.390903	0.27303	0.149124	0.737574	0.64515	0.383085	0.154695	0.413159	0.805225	0.525253	0.643205	0.508154	0.546666	0.830667	0.782848	0.642091	0.759365	0.449018	0.79161	0.42036	0.762579	0.774063	0.573445	0.772414	0.748688	0.0458392	0.0460179	0.494884	0.588828	0.383175	0.0479047	0.615867	0.15703	0.638841	0.261754		0.0761455	0.0842855	0.127211	0.105173
cg24267283	SOX2OT	0.614261	0.472147	0.425612	0.333855	0.427866	0.434934	0.36984	0.263884	0.646783	0.591329	0.408127	0.224529	0.441376	0.730518	0.478715	0.509166	0.49908	0.524609	0.823945	0.700009	0.57683	0.693809	0.46068	0.686268	0.449024	0.647161	0.712111	0.545082	0.70353	0.646111	0.066017	0.0785452	0.473846	0.544534	0.443849	0.0502313	0.541854	0.314896	0.529701	0.318314		0.143358	0.141838	0.181258	0.179482
cg02869459	SPEG	0.565917	0.435847	0.17776	0.0933536	0.454999	0.454181	0.419979	0.342579	0.629855	0.563522	0.429769	0.26995	0.491948	0.66378	0.497463	0.544327	0.367889	0.454125	0.781067	0.705362	0.583553	0.671585	0.505826	0.670218	0.472184	0.671809	0.660961	0.548027	0.701154	0.65208	0.107838	0.0890552	0.461497	0.533592	0.459877	0.0662334	0.544456	0.353794	0.505288	0.382725		0.131643	0.244396	0.173425	0.150752
cg07921384	SPEG	0.639495	0.473464	0.542289	0.48483	0.500502	0.513603	0.444829	0.384378	0.740252	0.655821	0.439037	0.067024	0.52578	0.760176	0.540881	0.567974	0.0339498	0.0301857	0.818712	0.762982	0.628791	0.709115	0.550091	0.768403	0.508122	0.759045	0.788702	0.352443	0.759797	0.723551	0.0377469	0.0407534	0.502955	0.297841	0.527897	0.0307226	0.621383	0.290457	0.645041	0.481003		0.0397314	0.0417641	0.0436736	0.0353164
cg12213062	SPEG	0.723774	0.587662	0.710127	0.579916	0.544283	0.539731	0.46006	0.36078	0.74367	0.705201	0.528417	0.248482	0.584005	0.771241	0.629032	0.669013	0.107626	0.103569	0.835305	0.79334	0.622866	0.771796	0.617996	0.773474	0.566968	0.770383	0.811937	0.684162	0.810281	0.765577	0.16279	0.126257	0.620054	0.674848	0.521041	0.124851	0.652699	0.249085	0.679418	0.4943		0.12158	0.209894	0.162693	0.116109
cg15634877	SPEG	0.629275	0.506481	0.638796	0.540117	0.515783	0.481789	0.429347	0.372917	0.639852	0.610839	0.443	0.255293	0.497149	0.73007	0.520143	0.56584	0.127	0.0898956	0.770616	0.726514	0.604434	0.681819	0.552231	0.672395	0.498847	0.670358	0.72663	0.603425	0.690304	0.636352	0.175863	0.193521	0.527108	0.573851	0.459595	0.12384	0.599738	0.318368	0.552184	0.395053		0.137504	0.212365	0.156188	0.183093
cg11881754	SRRM3	0.598432	0.508883	0.0282351	0.039127	0.511042	0.467811	0.425934	0.393929	0.678112	0.580824	0.425097	0.218813	0.497124	0.745525	0.545198	0.592969	0.0483022	0.0565591	0.817214	0.683118	0.584267	0.646263	0.507261	0.645078	0.469397	0.657539	0.738348	0.584979	0.708567	0.595392	0.0757282	0.0882961	0.557888	0.512662	0.453567	0.0520593	0.596372	0.33655	0.63078	0.437847		0.0847649	0.126329	0.0960454	0.0728374
cg15198101	SRRM3	0.646722	0.489656	0.0961776	0.0983125	0.471827	0.463438	0.413211	0.298274	0.720111	0.663106	0.430961	0.153268	0.505737	0.795775	0.556501	0.615593	0.0447637	0.0479961	0.847982	0.749528	0.626495	0.745756	0.522215	0.77627	0.524616	0.76135	0.810532	0.647185	0.765387	0.726962	0.0745487	0.042982	0.525207	0.623821	0.490511	0.0548584	0.596446	0.246649	0.634099	0.447036		0.107822	0.0916032	0.120886	0.120409
cg18713528	SRRM3	0.659278	0.48206	0.0950118	0.0784341	0.474041	0.458341	0.397954	0.32375	0.700755	0.683523	0.41188	0.18161	0.493578	0.772487	0.53509	0.637171	0.0636524	0.0986774	0.823271	0.748715	0.642479	0.730242	0.513777	0.762549	0.506479	0.751316	0.803208	0.645749	0.766505	0.743381	0.0844696	0.0710452	0.523485	0.609803	0.482482	0.0735943	0.59556	0.269166	0.647701	0.428478		0.132057	0.0924293	0.13679	0.132502
cg19105122	SRRM3	0.73512	0.588501	0.0464139	0.0467084	0.542865	0.533788	0.455738	0.271929	0.807718	0.747431	0.417497	0.0938091	0.531901	0.84423	0.568982	0.663727	0.0512798	0.0576592	0.886854	0.82663	0.692526	0.807316	0.563925	0.835185	0.58448	0.788415	0.836572	0.696235	0.839466	0.802262	0.0593598	0.0653687	0.612974	0.682227	0.465854	0.0528999	0.690869	0.227799	0.730815	0.464699		0.0701014	0.0749657	0.112262	0.0447641
cg05289892	SSH3	0.533962	0.429178	0.0320323	0.0329076	0.451207	0.493485	0.445177	0.387277	0.701468	0.659436	0.454835	0.0350687	0.512648	0.733817	0.381554	0.443991	0.0373799	0.0268734	0.769138	0.71474	0.651167	0.715532	0.503534	0.738539	0.512209	0.698186	0.738846	0.617236	0.547298	0.619741	0.0295578	0.026778	0.0813055	0.435315	0.418327	0.0245732	0.59649	0.255829	0.650643	0.46283		0.022927	0.0311972	0.0295831	0.0371335
cg12835949	SSH3	0.641717	0.487265	0.134254	0.145675	0.501232	0.467023	0.404719	0.38187	0.705477	0.585031	0.438395	0.25105	0.531345	0.710811	0.491502	0.539433	0.203865	0.148123	0.757951	0.722865	0.601378	0.693568	0.546291	0.70197	0.540821	0.678339	0.755919	0.609518	0.727555	0.715196	0.151525	0.17587	0.52687	0.539937	0.52232	0.143322	0.587072	0.329272	0.550828	0.465815		0.184581	0.222966	0.181942	0.176479
cg25753024	SSH3	0.457831	0.349932	0.0490805	0.0517668	0.390931	0.391545	0.387138	0.334034	0.679707	0.590684	0.356986	0.0740464	0.486885	0.71963	0.469374	0.575881	0.0638789	0.0317123	0.722783	0.66796	0.588667	0.683473	0.523008	0.676126	0.440786	0.6985	0.741223	0.600692	0.711099	0.654793	0.0495875	0.0545616	0.219765	0.488086	0.480952	0.0551514	0.500724	0.131946	0.629194	0.396233		0.0575438	0.0464462	0.0419162	0.0425902
cg00457403	SST	0.436148	0.364331	0.565414	0.422929	0.174357	0.28693	0.408313	0.313259	0.587437	0.53235	0.306608	0.182147	0.419524	0.698082	0.42079	0.477977	0.396867	0.422044	0.707336	0.678533	0.564843	0.694573	0.466428	0.688165	0.309798	0.637599	0.620911	0.643126	0.608024	0.610992	0.172022	0.168199	0.449815	0.451775	0.39555	0.165149	0.502207	0.231402	0.518819	0.335116		0.182862	0.206656	0.189601	0.182903
cg00481951	SST	0.551308	0.422351	0.534262	0.502943	0.245869	0.353943	0.333957	0.25976	0.575763	0.511444	0.333048	0.221704	0.421515	0.620356	0.43651	0.492811	0.332226	0.325156	0.596513	0.592637	0.54712	0.588943	0.47572	0.615653	0.336319	0.571559	0.574709	0.563125	0.573572	0.581305	0.203896	0.165988	0.432535	0.425539	0.389162	0.200644	0.472455	0.247786	0.458661	0.291406		0.12536	0.194591	0.167489	0.16155
cg02164046	SST	0.459767	0.302791	0.634236	0.456777	0.38832	0.320037	0.329689	0.247579	0.717054	0.566539	0.301565	0.103154	0.428045	0.792968	0.237516	0.396618	0.309817	0.134609	0.806498	0.770998	0.573818	0.730499	0.43557	0.722265	0.300632	0.714367	0.775805	0.616149	0.764966	0.702136	0.101385	0.0488228	0.430501	0.478553	0.337363	0.0509889	0.540346	0.0992255	0.568919	0.326666		0.0374593	0.0561393	0.0469214	0.0403058
cg15347189	SST	0.417051	0.389647	0.513666	0.403946	0.421406	0.343894	0.430477	0.343128	0.771517	0.653549	0.265996	0.0924879	0.525233	0.780757	0.349563	0.203903	0.117866	0.0804004	0.853021	0.793275	0.683455	0.765826	0.516935	0.76358	0.253091	0.58786	0.800355	0.648983	0.805433	0.779637	0.143032	0.104418	0.350521	0.295235	0.465205	0.0980397	0.51033	0.205162	0.655005	0.368494		0.109228	0.105783	0.103495	0.0696251
cg16927040	SST	0.544231	0.435618	0.45346	0.226022	0.349849	0.405393	0.435092	0.364473	0.709088	0.617578	0.396754	0.0954469	0.474023	0.720673	0.433556	0.467349	0.0675302	0.0631331	0.800607	0.743115	0.606304	0.658549	0.533098	0.707403	0.394893	0.690835	0.77391	0.614702	0.740657	0.687068	0.0545368	0.0674465	0.513981	0.521028	0.482802	0.0598838	0.569413	0.205282	0.597288	0.409938		0.058204	0.0695998	0.0679043	0.0520288
cg04265797	SSTR1	0.424321	0.311759	0.626471	0.505971	0.413542	0.35369	0.246167	0.260736	0.410888	0.406552	0.274479	0.176388	0.319652	0.426553	0.327555	0.386297	0.357229	0.193848	0.619047	0.573	0.540776	0.653099	0.385062	0.431177	0.365551	0.555434	0.565412	0.575347	0.60322	0.575823	0.201349	0.178076	0.404853	0.513094	0.419245	0.186368	0.485067	0.252694	0.528315	0.383475		0.135419	0.224442	0.142864	0.16211
cg04573550	SSTR1	0.50977	0.346442	0.631496	0.524296	0.4099	0.365936	0.232108	0.223768	0.392402	0.372022	0.252575	0.153444	0.296066	0.409694	0.324094	0.366892	0.17605	0.164279	0.665749	0.623582	0.557979	0.643764	0.357388	0.653882	0.373023	0.604273	0.590739	0.605186	0.598859	0.564008	0.327973	0.150378	0.411816	0.523174	0.391932	0.163073	0.476908	0.216085	0.548475	0.44894		0.139266	0.152014	0.143681	0.141003
cg23248887	SSTR1	0.759881	0.554986	0.702972	0.587459	0.463004	0.421442	0.376494	0.29855	0.559661	0.645595	0.388275	0.0683545	0.4555	0.538317	0.415135	0.509354	0.0967563	0.0488116	0.894507	0.829866	0.648329	0.754141	0.47046	0.590472	0.503838	0.760787	0.826877	0.69328	0.813308	0.767231	0.214023	0.0586599	0.36171	0.499508	0.561176	0.0737027	0.602098	0.170778	0.684014	0.506881		0.0558059	0.0653109	0.0444168	0.0426652
cg12833207	STEAP4	0.619334	0.529911	0.591622	0.542254	0.495162	0.490635	0.46517	0.392149	0.649258	0.620585	0.473775	0.259388	0.519349	0.719878	0.553253	0.579748	0.447633	0.500249	0.775525	0.714079	0.609581	0.679727	0.556108	0.690853	0.544815	0.657816	0.718341	0.588764	0.729547	0.680926	0.499137	0.176303	0.528708	0.57208	0.509338	0.113205	0.569445	0.348064	0.578781	0.470613		0.10182	0.218089	0.124623	0.118982
cg19430577	STEAP4	0.65002	0.483384	0.599449	0.415771	0.265015	0.372627	0.312482	0.200295	0.684418	0.614785	0.322565	0.132118	0.399798	0.780555	0.45005	0.526105	0.362952	0.264425	0.801179	0.729301	0.606678	0.696414	0.496244	0.726075	0.408135	0.683996	0.742584	0.556018	0.760185	0.691783	0.357675	0.0843331	0.450428	0.50093	0.368535	0.0558802	0.566222	0.179136	0.562743	0.276452		0.0798148	0.0942939	0.110738	0.0973193
cg21227610	STEAP4	0.513309	0.44686	0.477793	0.402953	0.4044	0.399437	0.34302	0.247584	0.592893	0.548457	0.351488	0.106335	0.414768	0.670787	0.453818	0.478338	0.119881	0.261649	0.697115	0.647812	0.517886	0.606576	0.478628	0.656409	0.413742	0.60593	0.666729	0.528546	0.67603	0.608484	0.411631	0.0724773	0.447046	0.489707	0.398305	0.0675102	0.497111	0.241894	0.5242	0.355897		0.066693	0.0745261	0.0852148	0.0778344
cg06382344	TBR1	0.50039	0.327119	0.704941	0.545536	0.157892	0.169005	0.292346	0.142832	0.717905	0.654144	0.244811	0.0344114	0.362411	0.797804	0.170072	0.308748	0.27778	0.313988	0.824116	0.799118	0.390657	0.672583	0.248978	0.635228	0.374527	0.70455	0.551654	0.584739	0.775259	0.727559	0.466484	0.0350088	0.0549318	0.139742	0.429631	0.0322434	0.602529	0.0839431	0.453342	0.202936		0.0244089	0.0284132	0.0430793	0.0163273
cg12520549	TBR1	0.25854	0.38994	0.567647	0.454542	0.338951	0.364183	0.264241	0.222146	0.615068	0.546427	0.327384	0.161397	0.418065	0.592476	0.455996	0.496714	0.282999	0.24063	0.740375	0.63157	0.376783	0.558456	0.398028	0.663565	0.39497	0.60559	0.689623	0.512683	0.700074	0.603802	0.330003	0.220525	0.322874	0.34822	0.337415	0.280052	0.34838	0.211604	0.523179	0.321299		0.170605	0.21349	0.228436	0.172764
cg19583211	TBR1	0.435255	0.429373	0.135428	0.149484	0.357415	0.366115	0.33288	0.291091	0.558395	0.497195	0.301429	0.194045	0.43494	0.626711	0.47857	0.49251	0.196775	0.233246	0.63442	0.606411	0.551616	0.633305	0.360289	0.610526	0.424005	0.581259	0.589146	0.576029	0.609181	0.583527	0.124491	0.187478	0.287523	0.378878	0.437113	0.219613	0.512401	0.268934	0.530129	0.351745		0.1688	0.224324	0.197543	0.166452
cg22794704	TBR1	0.569681	0.381909	0.0473352	0.0468481	0.144248	0.346344	0.250306	0.183923	0.520216	0.502761	0.27451	0.0800768	0.457646	0.822418	0.539252	0.60355	0.0842716	0.0558343	0.932404	0.897588	0.737617	0.844597	0.18263	0.360975	0.528623	0.825568	0.856367	0.742898	0.885858	0.84562	0.0575296	0.0647351	0.393684	0.101417	0.43566	0.0830898	0.489293	0.0929947	0.706746	0.245554		0.0668136	0.0848714	0.0547452	0.0596588
cg26210445	TBR1	0.666686	0.436503	0.0566835	0.0553238	0.292163	0.361862	0.301076	0.212699	0.82327	0.774514	0.203685	0.0654044	0.454037	0.902818	0.601855	0.721148	0.104528	0.0528478	0.914607	0.90943	0.810361	0.877157	0.675995	0.90057	0.572455	0.871402	0.888394	0.794601	0.841189	0.790783	0.0698605	0.0629252	0.470326	0.245127	0.544443	0.0463535	0.760007	0.124725	0.719112	0.409854		0.0663041	0.0609635	0.0728489	0.0598069
cg06177627	TCEA3	0.653239	0.437818	0.112679	0.10615	0.359064	0.37432	0.453756	0.340533	0.717806	0.643893	0.328568	0.1208	0.520254	0.690593	0.566111	0.609185	0.117383	0.121959	0.730962	0.726899	0.632441	0.650189	0.591138	0.738804	0.498223	0.712219	0.769028	0.60039	0.780599	0.71376	0.0966942	0.12821	0.549582	0.556612	0.496519	0.126814	0.587945	0.202197	0.611354	0.417759		0.140193	0.11468	0.156986	0.104525
cg07736389	TCEA3	0.450967	0.452907	0.171681	0.18285	0.389795	0.364078	0.384787	0.378284	0.583016	0.56528	0.35848	0.220383	0.472155	0.627009	0.473886	0.500202	0.204346	0.247083	0.652331	0.623365	0.540595	0.642009	0.509188	0.616513	0.458305	0.608007	0.63781	0.591121	0.627891	0.603687	0.140228	0.237073	0.435834	0.543717	0.4913	0.222755	0.538418	0.315646	0.556112	0.430548		0.229444	0.237932	0.2247	0.228321
cg09896346	TCEA3	0.599867	0.39252	0.051542	0.0495094	0.492925	0.456377	0.488942	0.398472	0.744442	0.666961	0.409347	0.0686354	0.55804	0.740985	0.571933	0.64037	0.0613978	0.0786858	0.804756	0.759719	0.644188	0.72219	0.551685	0.768209	0.488736	0.708361	0.78351	0.667825	0.794163	0.742664	0.0454707	0.06846	0.523192	0.632487	0.510878	0.0773652	0.502134	0.194918	0.634568	0.497053		0.0617544	0.0833859	0.0761691	0.0847986
cg24451422	TCEA3	0.509454	0.402904	0.100667	0.0890405	0.327146	0.393228	0.424227	0.324975	0.677731	0.633521	0.337988	0.111891	0.484633	0.661262	0.523324	0.5593	0.115595	0.10482	0.730138	0.722774	0.606055	0.630809	0.502003	0.692083	0.469937	0.670193	0.726725	0.581362	0.752839	0.697011	0.10092	0.105544	0.454257	0.541452	0.481111	0.0993163	0.596274	0.212694	0.596674	0.414339		0.118463	0.0920161	0.136577	0.107423
cg02774862	TET1	0.541519	0.191906	0.108563	0.0673828	0.227949	0.178046	0.195787	0.148544	0.648183	0.452343	0.192073	0.105036	0.272069	0.753075	0.264181	0.409799	0.118161	0.132811	0.81222	0.701677	0.523128	0.783968	0.318758	0.794344	0.285435	0.675714	0.667848	0.62939	0.747736	0.758192	0.10492	0.076362	0.273026	0.530217	0.23689	0.086262	0.300782	0.106353	0.564431	0.163664		0.0617191	0.0782751	0.0777831	0.0764546
cg12630147	TET1	0.507899	0.206475	0.101228	0.0870739	0.238989	0.138476	0.25096	0.142033	0.679017	0.461887	0.189114	0.103102	0.368644	0.725258	0.361794	0.481241	0.119824	0.118386	0.794361	0.709744	0.638598	0.780501	0.33426	0.804399	0.344098	0.677397	0.650472	0.669442	0.645949	0.565225	0.123964	0.0690742	0.332043	0.531906	0.312989	0.101031	0.404388	0.0777246	0.451476	0.171582		0.0879267	0.104172	0.0965518	0.0604676
cg23350336	TET1	0.708512	0.24941	0.101102	0.0931118	0.309225	0.196717	0.249006	0.155292	0.787748	0.693593	0.254654	0.086065	0.389313	0.896035	0.496145	0.62849	0.0863407	0.0736554	0.868846	0.850839	0.710054	0.846384	0.538322	0.846117	0.445571	0.785401	0.857758	0.729387	0.859038	0.793599	0.113645	0.0659183	0.408968	0.662306	0.412473	0.04181	0.650563	0.117824	0.602616	0.198475		0.0694809	0.0723855	0.0679168	0.0686365
cg06795971	TET2	0.526496	0.316004	0.0604549	0.0750032	0.238306	0.229455	0.27584	0.150728	0.63131	0.513789	0.26368	0.0349196	0.359664	0.625984	0.360963	0.389569	0.061004	0.0447911	0.719703	0.66371	0.482098	0.637266	0.404399	0.656914	0.348365	0.566585	0.596755	0.517796	0.675106	0.553523	0.0338409	0.0669614	0.364062	0.466313	0.342912	0.0459585	0.332981	0.0704505	0.517715	0.320918		0.0609441	0.03285	0.0561378	0.0462987
cg08924430	TET2	0.593804	0.45673	0.49425	0.502796	0.40785	0.409473	0.301282	0.22515	0.557255	0.517549	0.307479	0.214157	0.465609	0.590576	0.43051	0.455378	0.160912	0.37292	0.6319	0.604082	0.521363	0.733915	0.477645	0.628359	0.424689	0.618576	0.558372	0.654254	0.585162	0.616703	0.150815	0.275986	0.431094	0.545184	0.419477	0.241841	0.471638	0.262306	0.523069	0.354001		0.222975	0.163007	0.238519	0.225077
cg09381178	TET2	0.557439	0.406361	0.138991	0.152889	0.337356	0.320088	0.375442	0.22369	0.575398	0.53791	0.357343	0.0980366	0.43344	0.602409	0.476843	0.474423	0.132879	0.153463	0.642536	0.592405	0.538581	0.683905	0.470304	0.605415	0.440687	0.585304	0.478631	0.579439	0.605082	0.582748	0.0949471	0.121151	0.435628	0.533181	0.424398	0.116432	0.440728	0.213381	0.548189	0.402724		0.112485	0.0902758	0.124043	0.114934
cg00527440	THAP4	0.612506	0.424699	0.374485	0.364416	0.403083	0.403094	0.363212	0.166362	0.468687	0.484155	0.282264	0.0866643	0.401523	0.640449	0.461077	0.503066	0.0765577	0.0705436	0.714428	0.61908	0.557004	0.719133	0.480341	0.691782	0.410838	0.586276	0.537797	0.644287	0.538507	0.538348	0.347935	0.0832476	0.477254	0.566536	0.333446	0.0880264	0.506509	0.185358	0.533836	0.302593		0.0644389	0.0974825	0.099232	0.088268
cg06749789	THAP4	0.691509	0.526681	0.375298	0.406641	0.536073	0.500138	0.451331	0.275765	0.700395	0.656817	0.415317	0.060961	0.489631	0.69208	0.551915	0.628189	0.0856685	0.0666399	0.789375	0.751907	0.643465	0.714308	0.563595	0.759633	0.540868	0.710779	0.705355	0.634796	0.669805	0.632245	0.373677	0.0784433	0.57108	0.628074	0.504736	0.0518016	0.58564	0.243437	0.645109	0.423553		0.0654464	0.0811543	0.0951067	0.0524809
cg11012584	THAP4	0.566012	0.467889	0.497503	0.469509	0.449298	0.441038	0.390572	0.248744	0.538819	0.518201	0.389204	0.199038	0.405597	0.603466	0.502506	0.519511	0.171751	0.159877	0.613986	0.588355	0.573939	0.647291	0.49561	0.635437	0.468268	0.588166	0.558167	0.604078	0.555146	0.535318	0.410838	0.201667	0.491681	0.547107	0.3945	0.188361	0.522164	0.309564	0.554198	0.362939		0.187598	0.209119	0.212108	0.200394
cg00323305	THRB	0.661978	0.493573	0.299485	0.374949	0.499855	0.513303	0.501932	0.396746	0.732782	0.661008	0.470246	0.0369922	0.5459	0.769396	0.575786	0.624893	0.0554341	0.0303837	0.782956	0.739579	0.650458	0.731735	0.528207	0.725405	0.549185	0.724543	0.76737	0.642684	0.790858	0.759767	0.0392662	0.0334683	0.521005	0.594599	0.520579	0.0287274	0.605213	0.413048	0.635824	0.482487		0.0256209	0.0342378	0.0265727	0.0223833
cg03287940	THRB	0.635773	0.431369	0.216158	0.304965	0.385434	0.41828	0.404357	0.30297	0.75112	0.679308	0.390049	0.0558232	0.504557	0.799775	0.548573	0.593397	0.0596336	0.0447132	0.796756	0.761247	0.670206	0.728311	0.531904	0.777544	0.499155	0.737264	0.78516	0.645368	0.79215	0.75944	0.0950152	0.0704336	0.448195	0.580877	0.464373	0.0439169	0.603358	0.256257	0.627026	0.361688		0.0548408	0.0473088	0.0500965	0.0498237
cg07647822	THRB	0.5836	0.44413	0.317685	0.40484	0.411479	0.401388	0.390504	0.326349	0.624221	0.580042	0.391518	0.188068	0.468904	0.667057	0.528748	0.525985	0.20976	0.223016	0.609013	0.56846	0.612236	0.704127	0.499021	0.647083	0.459907	0.624436	0.63052	0.606235	0.627225	0.608922	0.197528	0.186019	0.415104	0.556285	0.468936	0.190221	0.519116	0.316637	0.560658	0.365469		0.169632	0.176899	0.142159	0.207251
cg21303011	THRB	0.631018	0.471622	0.294817	0.360864	0.482475	0.485475	0.469267	0.381262	0.692836	0.663485	0.481497	0.0814827	0.528752	0.742138	0.548464	0.590415	0.100756	0.084606	0.741086	0.715601	0.621907	0.708129	0.542561	0.706152	0.535206	0.707286	0.748392	0.609738	0.752155	0.703312	0.0729557	0.0648702	0.509185	0.584001	0.528169	0.0780719	0.585962	0.400047	0.601971	0.472587		0.0649939	0.0845437	0.0655186	0.070659
cg25336332	THRB	0.867641	0.562692	0.393954	0.550771	0.547056	0.49825	0.414758	0.249533	0.886144	0.81433	0.414978	0.0691177	0.60555	0.930744	0.718305	0.769085	0.0735409	0.0432194	0.905057	0.850348	0.800499	0.914165	0.671684	0.902034	0.625912	0.871723	0.872252	0.803006	0.901904	0.86487	0.113494	0.073411	0.540725	0.682121	0.643031	0.0917286	0.747565	0.200413	0.803516	0.456259		0.07796	0.118953	0.0769663	0.0812571
cg01554060	TMED7-TICAM2	0.675129	0.498768	0.0340926	0.0362419	0.457835	0.438214	0.492061	0.355601	0.762379	0.696992	0.441071	0.0426306	0.593594	0.803388	0.588631	0.592869	0.0540173	0.0302827	0.853771	0.788476	0.656413	0.750907	0.580728	0.831919	0.5717	0.764027	0.804165	0.668133	0.792381	0.767452	0.0350515	0.0376842	0.319096	0.615327	0.588369	0.0361666	0.570668	0.211801	0.571195	0.446556		0.0405384	0.0439106	0.0305322	0.0445541
cg08870042	TMED7-TICAM2	0.553374	0.420756	0.090827	0.107316	0.29663	0.241192	0.394388	0.25622	0.577523	0.553919	0.247641	0.1075	0.437608	0.667484	0.421976	0.495604	0.119689	0.210154	0.71345	0.614413	0.574242	0.814847	0.484519	0.674762	0.481222	0.685643	0.626443	0.725458	0.550969	0.629067	0.120162	0.105571	0.244749	0.635763	0.513036	0.120467	0.491433	0.133608	0.493346	0.330775		0.0865844	0.118309	0.141238	0.102413
cg19007249	TMED7-TICAM2	0.57938	0.381306	0.107147	0.100889	0.364978	0.318291	0.356753	0.237034	0.596413	0.537613	0.333755	0.133168	0.473819	0.678418	0.487131	0.503945	0.126957	0.121196	0.660135	0.619464	0.562943	0.726637	0.504205	0.656757	0.442816	0.595492	0.596982	0.632477	0.591752	0.559937	0.112688	0.10386	0.245226	0.547504	0.431013	0.13642	0.506063	0.188467	0.526417	0.326614		0.121247	0.11614	0.0979168	0.100671
cg15184386	TMEM22	0.555243	0.390073	0.094601	0.0867922	0.378489	0.347162	0.258981	0.189114	0.525913	0.433349	0.185768	0.115864	0.357606	0.637479	0.412978	0.460066	0.0857365	0.130628	0.692172	0.618083	0.577116	0.692383	0.43154	0.657526	0.371179	0.560021	0.550714	0.60377	0.572006	0.552004	0.0749645	0.147395	0.334136	0.492052	0.357689	0.150554	0.395733	0.139033	0.475184	0.241073		0.165435	0.114196	0.120147	0.130857
cg17828689	TMEM22	0.608324	0.485892	0.124877	0.123506	0.460146	0.426404	0.394767	0.362158	0.620657	0.568399	0.42071	0.142037	0.478192	0.6575	0.507256	0.533216	0.168132	0.189192	0.667285	0.633721	0.572247	0.708254	0.528861	0.651842	0.487516	0.633746	0.642404	0.620302	0.635875	0.61833	0.113893	0.148079	0.429001	0.564307	0.476894	0.166119	0.537799	0.269113	0.577572	0.41912		0.118068	0.174821	0.129181	0.128529
cg18740893	TMEM22	0.754611	0.539813	0.0279599	0.0241031	0.460214	0.459073	0.41332	0.283003	0.794966	0.678358	0.356869	0.0393812	0.47181	0.827145	0.528578	0.608298	0.0338475	0.0379101	0.862664	0.83555	0.709774	0.82083	0.577858	0.778813	0.495223	0.765896	0.813116	0.651336	0.823541	0.807003	0.0350802	0.0441084	0.482827	0.622772	0.502947	0.0422355	0.604577	0.121593	0.691457	0.401068		0.0355717	0.0580156	0.0288332	0.0318255
cg06067842	TMEM26	0.430736	0.40439	0.276819	0.0992326	0.3425	0.270224	0.37454	0.291993	0.580062	0.537185	0.327987	0.116542	0.436458	0.664308	0.460562	0.51799	0.131937	0.1275	0.660575	0.619558	0.576858	0.688288	0.495767	0.656418	0.418078	0.592336	0.600172	0.576171	0.609201	0.58592	0.0832959	0.124425	0.355316	0.42821	0.420593	0.0981631	0.364754	0.148763	0.552132	0.378261		0.101544	0.107989	0.110762	0.104746
cg12160258	TMEM26	0.402919	0.400819	0.272319	0.1137	0.40509	0.390119	0.357387	0.275104	0.592508	0.54083	0.337408	0.161455	0.444261	0.661057	0.453311	0.510799	0.171445	0.167158	0.683213	0.631659	0.558214	0.7328	0.477893	0.660054	0.434323	0.608677	0.610289	0.52478	0.60735	0.573294	0.143852	0.164852	0.43687	0.524179	0.430877	0.172861	0.38708	0.181186	0.534747	0.351549		0.181254	0.137621	0.164533	0.212263
cg18286501	TMEM26	0.400112	0.271979	0.223519	0.0686885	0.391491	0.364184	0.284697	0.187204	0.827506	0.740181	0.192007	0.0725169	0.494668	0.898327	0.567163	0.664545	0.0776405	0.0520993	0.899689	0.881388	0.755182	0.876107	0.580352	0.871814	0.413014	0.809356	0.854928	0.689934	0.884956	0.854753	0.0503861	0.0587257	0.552435	0.618702	0.469952	0.0617524	0.681412	0.069611	0.715396	0.30797		0.0627645	0.0495175	0.0699595	0.0673262
cg02740950	TNXB	0.348878	0.259543	0.13805	0.157286	0.207368	0.258865	0.455395	0.402685	0.598001	0.558576	0.349699	0.254189	0.513579	0.655694	0.354902	0.237123	0.423514	0.459841	0.486549	0.603452	0.579663	0.681651	0.515469	0.660368	0.51059	0.625042	0.616892	0.596983	0.467827	0.447222	0.152874	0.197183	0.431852	0.485395	0.506772	0.15601	0.430249	0.323727	0.581484	0.451434		0.163456	0.243089	0.175883	0.181371
cg09996288	TNXB	0.43951	0.164825	0.0231822	0.0361958	0.0725995	0.27053	0.333822	0.334668	0.676898	0.565453	0.178942	0.0695314	0.476125	0.748021	0.390013	0.455619	0.167703	0.364292	0.822109	0.724993	0.546473	0.751948	0.511086	0.735902	0.478289	0.703248	0.722242	0.609346	0.705218	0.64207	0.046505	0.0402688	0.454065	0.507569	0.452893	0.0332885	0.496821	0.199791	0.561723	0.377217		0.0321472	0.0458598	0.0356581	0.0279305
cg15697476	TNXB	0.442059	0.324362	0.0581357	0.131193	0.319928	0.367301	0.435214	0.360701	0.70706	0.658865	0.34145	0.171444	0.553156	0.763966	0.417799	0.460056	0.36592	0.387311	0.799599	0.76904	0.637621	0.762327	0.541287	0.75035	0.52189	0.725232	0.76783	0.632249	0.767984	0.726126	0.0811572	0.129726	0.514541	0.594676	0.563763	0.0934422	0.579493	0.31384	0.64448	0.420151		0.0679365	0.149339	0.096027	0.0815865
cg18178010	TNXB	0.199937	0.162107	0.068842	0.0651975	0.32568	0.219473	0.272491	0.121868	0.666202	0.668775	0.104938	0.0952431	0.488797	0.826903	0.100162	0.162991	0.0802727	0.0492565	0.828399	0.794731	0.634665	0.613821	0.435576	0.592191	0.515442	0.774914	0.817835	0.599604	0.77842	0.764837	0.0655208	0.101343	0.482611	0.396391	0.396629	0.0959864	0.560489	0.169502	0.4949	0.181538		0.0825548	0.0857888	0.0885832	0.0924504
cg19807376	TNXB	0.17491	0.203184	0.0399121	0.0829823	0.154912	0.285701	0.417962	0.407391	0.734285	0.661995	0.171786	0.102888	0.532193	0.745336	0.249112	0.212402	0.202146	0.244861	0.785146	0.770635	0.597136	0.762529	0.532066	0.777445	0.507098	0.719415	0.758048	0.647336	0.783329	0.751064	0.0774032	0.0710024	0.462826	0.6131	0.496775	0.0750863	0.591009	0.295507	0.605533	0.391587		0.0474187	0.0765254	0.05749	0.0393545
cg21460606	TNXB	0.611301	0.388505	0.0558513	0.159397	0.446961	0.392458	0.499374	0.363283	0.827102	0.774265	0.363845	0.0902172	0.602943	0.881984	0.612668	0.695419	0.44497	0.326798	0.90302	0.860305	0.736306	0.901235	0.631992	0.856224	0.557946	0.836749	0.85607	0.717756	0.857731	0.830669	0.0507266	0.0802376	0.583783	0.687842	0.591223	0.0580155	0.667206	0.2569	0.729167	0.49968		0.057291	0.0763513	0.0629316	0.0495492
cg23257604	TNXB	0.655027	0.380219	0.0666956	0.081285	0.253501	0.435401	0.253774	0.121236	0.836617	0.607465	0.265234	0.200428	0.662593	0.924143	0.628132	0.627058	0.0720823	0.0711161	0.903823	0.888486	0.757041	0.904307	0.471361	0.868738	0.542495	0.885025	0.863348	0.517003	0.748977	0.797596	0.0819328	0.0892007	0.490942	0.3155	0.507599	0.108262	0.691842	0.12071	0.80132	0.337479		0.0987681	0.0917462	0.113497	0.136811
cg26997880	TNXB	0.605261	0.402079	0.240042	0.281338	0.373123	0.375285	0.441416	0.395077	0.742682	0.664765	0.403423	0.255221	0.532767	0.769254	0.553578	0.590208	0.460792	0.187675	0.864238	0.783906	0.640856	0.772382	0.55206	0.749931	0.507832	0.717575	0.727708	0.618283	0.777926	0.729978	0.196384	0.185621	0.522051	0.588378	0.510466	0.15844	0.587692	0.337671	0.578457	0.42189		0.144266	0.247782	0.151616	0.12163
cg01593751	TOM1L1	0.645595	0.295882	0.0201817	0.0274037	0.0508062	0.192888	0.173881	0.0825287	0.582155	0.621055	0.13087	0.0186806	0.432985	0.808021	0.289923	0.246124	0.0320261	0.0178734	0.775039	0.738732	0.655539	0.814906	0.34166	0.78303	0.229701	0.725909	0.851738	0.719644	0.746285	0.711309	0.0204523	0.0266137	0.376932	0.446591	0.419445	0.022449	0.535064	0.0858679	0.732101	0.335301		0.0209238	0.0218017	0.0313501	NA
cg07081054	TOM1L1	0.685973	0.392494	0.208267	0.176057	0.414735	0.338893	0.345231	0.265669	0.621693	0.501746	0.324918	0.186855	0.410616	0.683739	0.476087	0.495668	0.188422	0.217143	0.759907	0.71187	0.561638	0.803228	0.485736	0.712378	0.4005	0.682634	0.64945	0.673848	0.656338	0.677142	0.178565	0.239566	0.352825	0.590144	0.422798	0.267965	0.410543	0.221082	0.555104	0.331724		0.230297	0.227838	0.233748	0.187773
cg17686885	TOM1L1	0.539697	0.382986	0.367241	0.189185	0.35275	0.352092	0.281436	0.200638	0.505345	0.488859	0.304989	0.188385	0.390804	0.589461	0.394132	0.428744	0.140607	0.17763	0.577363	0.555741	0.513611	0.68386	0.423271	0.605576	0.346716	0.584907	0.56854	0.596237	0.555503	0.515938	0.103942	0.198257	0.418709	0.504446	0.376885	0.16908	0.433479	0.251527	0.488977	0.363569		0.182028	0.203224	0.22317	0.184573
cg20111643	TOM1L1	0.652665	0.411295	0.0500053	0.0372044	0.141858	0.312838	0.35962	0.197081	0.703729	0.625843	0.323682	0.0422615	0.46537	0.763554	0.397871	0.35548	0.0390176	0.0424415	0.763131	0.662496	0.605439	0.724813	0.52756	0.747436	0.451889	0.732301	0.762865	0.615675	0.796239	0.740978	0.0423882	0.0386861	0.454579	0.499108	0.498742	0.0483742	0.576008	0.160466	0.557908	0.397511		0.0339106	0.0368027	0.032666	0.0296542
cg03011535	TOX2	0.608382	0.491517	0.562298	0.52596	0.462961	0.46665	0.468851	0.380744	0.647608	0.59904	0.418566	0.158014	0.489453	0.671156	0.501849	0.533891	0.086933	0.425243	0.75991	0.668469	0.576204	0.649603	0.475846	0.637203	0.510931	0.646095	0.698634	0.575248	0.701199	0.631223	0.445082	0.13574	0.50541	0.542089	0.479371	0.0571692	0.564264	0.248881	0.585286	0.454956		0.11251	0.119451	0.178223	0.04729
cg06779449	TOX2	0.638055	0.532484	0.530304	0.467663	0.487312	0.496529	0.446346	0.393918	0.678066	0.631238	0.412695	0.144776	0.487301	0.709968	0.495273	0.557941	0.0944319	0.475748	0.791573	0.726858	0.593815	0.680424	0.549176	0.710732	0.502259	0.673934	0.730477	0.598511	0.741092	0.651211	0.426564	0.0664355	0.528695	0.568584	0.505528	0.070468	0.580131	0.264567	0.630309	0.485993		0.108512	0.128484	0.151447	0.0494491
cg06962944	TOX2	0.600368	0.491332	0.589095	0.545073	0.48419	0.468958	0.445421	0.384204	0.641978	0.592462	0.426114	0.16406	0.494359	0.684552	0.50755	0.551851	0.0795374	0.4552	0.76407	0.695165	0.569914	0.665756	0.50644	0.655807	0.476044	0.650142	0.684304	0.572627	0.703161	0.619571	0.446461	0.106129	0.502513	0.536676	0.475035	0.0397921	0.53685	0.285029	0.591186	0.456937		0.0737447	0.116804	0.127799	0.0412475
cg08058894	TOX2	0.563764	0.4106	0.4616	0.410781	0.351812	0.349179	0.317131	0.269082	0.574528	0.511322	0.305155	0.10919	0.414782	0.689319	0.394871	0.465998	0.150342	0.36231	0.704963	0.636839	0.540435	0.771621	0.396428	0.697196	0.29444	0.617899	0.643901	0.5859	0.657008	0.601983	0.390748	0.179352	0.417142	0.529988	0.357254	0.149795	0.444683	0.172881	0.505726	0.350918		0.143212	0.147187	0.141344	0.113474
cg11319389	TOX2	0.58429	0.468487	0.484473	0.547483	0.448106	0.443285	0.396816	0.340343	0.60724	0.551378	0.391295	0.223114	0.472195	0.640627	0.479071	0.539765	0.220343	0.464388	0.661387	0.588499	0.578299	0.695389	0.500301	0.638989	0.454664	0.616048	0.627098	0.608139	0.621756	0.609174	0.414988	0.258647	0.474896	0.557486	0.474636	0.19158	0.516808	0.283398	0.57196	0.435794		0.183655	0.236586	0.226321	0.19103
cg13459498	TOX2	0.570763	0.487579	0.534883	0.520533	0.449116	0.454702	0.407473	0.347875	0.624836	0.579318	0.417625	0.179097	0.483053	0.653161	0.47782	0.532542	0.111784	0.438619	0.755123	0.675982	0.581126	0.651517	0.495072	0.638173	0.486016	0.632055	0.680201	0.549432	0.680885	0.633352	0.435745	0.151988	0.485728	0.54717	0.473319	0.0645011	0.534258	0.268232	0.584554	0.452015		0.126137	0.175065	0.178777	0.091832
cg25362630	TOX2	0.5405	0.424772	0.517725	0.436529	0.411965	0.366592	0.388147	0.318751	0.530574	0.497915	0.333666	0.177503	0.437933	0.558515	0.451964	0.474766	0.175077	0.401764	0.570811	0.544413	0.518219	0.608746	0.454935	0.568909	0.432404	0.538721	0.565441	0.540586	0.568765	0.518293	0.32953	0.179615	0.434438	0.502271	0.411457	0.159143	0.465678	0.234375	0.517954	0.386095		0.149607	0.224569	0.180142	0.148495
cg01121712	TPPP3	0.597475	0.445457	0.0399437	0.0460168	0.443493	0.437617	0.372739	0.314142	0.642186	0.555982	0.390964	0.036906	0.454099	0.70156	0.49715	0.512713	0.0537301	0.0275711	0.792461	0.699928	0.576466	0.693555	0.406969	0.626546	0.459525	0.639408	0.720983	0.566305	0.69953	0.640186	0.0419976	0.0410318	0.490265	0.537292	0.476099	0.0420463	0.52496	0.173715	0.570557	0.419228		0.0415011	0.034996	0.0354275	0.0304159
cg07355841	TPPP3	0.774155	0.608126	0.0483994	0.0460988	0.600526	0.574271	0.540475	0.478087	0.821335	0.771977	0.543287	0.0490726	0.61622	0.850878	0.645911	0.705094	0.0819828	0.0553048	0.880361	0.841267	0.717652	0.825024	0.601375	0.831482	0.619049	0.811848	0.878455	0.732974	0.844102	0.806434	0.0447147	0.0423606	0.650179	0.694098	0.62048	0.0407421	0.695666	0.343795	0.74739	0.562748		0.0448593	0.0413516	0.044746	0.045411
cg08074621	TPPP3	0.612852	0.436766	0.0680511	0.0635655	0.441432	0.405257	0.366904	0.261699	0.674104	0.616515	0.328235	0.0380217	0.45215	0.709318	0.493014	0.539632	0.0491612	0.0334871	0.80255	0.693757	0.606409	0.701234	0.399411	0.664335	0.440947	0.692508	0.736744	0.606942	0.732539	0.681864	0.034166	0.0305044	0.4606	0.558547	0.423246	0.0369071	0.536877	0.178403	0.585234	0.404087		0.0370293	0.0374847	0.0397587	0.0372763
cg13067215	TPPP3	0.623451	0.47684	0.116951	0.169557	0.514348	0.434635	0.448343	0.385876	0.618656	0.589251	0.431212	0.105652	0.504655	0.685281	0.539839	0.567716	0.143913	0.117902	0.699078	0.653574	0.561526	0.736582	0.484454	0.625586	0.501276	0.640815	0.64348	0.504851	0.654809	0.633856	0.0996556	0.106348	0.518034	0.592728	0.506238	0.0936968	0.567373	0.289298	0.602319	0.456247		0.111709	0.139483	0.110215	0.0992169
cg06008480	TTC12	0.694667	0.510419	0.429942	0.106401	0.488644	0.383709	0.397145	0.250594	0.806979	0.660226	0.287559	0.0468141	0.447247	0.853724	0.609487	0.639993	0.0544191	0.043835	0.890501	0.856118	0.692662	0.825413	0.449895	0.641084	0.501996	0.782831	0.861081	0.659447	0.837006	0.790409	0.0470921	0.0492242	0.520806	0.626192	0.499801	0.0397317	0.516183	0.0796395	0.709935	0.351761		0.0556565	0.0443219	0.0684644	0.0329039
cg10353539	TTC12	0.544464	0.473666	0.446515	0.10718	0.300714	0.442261	0.482564	0.418348	0.653775	0.627424	0.234437	0.0681472	0.480808	0.729879	0.407315	0.538245	0.0676951	0.056033	0.716348	0.622747	0.567193	0.72161	0.495561	0.664498	0.521122	0.652237	0.758613	0.555416	0.717696	0.655609	0.0633272	0.0676865	0.540245	0.571777	0.525889	0.0783839	0.580414	0.33176	0.335305	0.414062		0.0632419	0.0565323	0.0820379	0.062921
cg10788217	TTC12	0.686785	0.491835	0.511114	0.160029	0.412517	0.388887	0.405302	0.307501	0.716293	0.577106	0.349199	0.0749166	0.469477	0.76939	0.52128	0.588081	0.0767238	0.070296	0.816856	0.80154	0.674394	0.74236	0.527544	0.733889	0.4767	0.717199	0.774146	0.644395	0.772639	0.731538	0.0704074	0.0590025	0.549502	0.583937	0.495667	0.0647913	0.633569	0.21636	0.672754	0.375041		0.0780691	0.0818778	0.0899437	0.0719755
cg12177743	TTC12	0.713969	0.524306	0.486052	0.179724	0.500664	0.492729	0.399174	0.29028	0.788202	0.644063	0.383037	0.0759997	0.50089	0.816779	0.587184	0.633058	0.0465904	0.034155	0.861882	0.810894	0.710836	0.776964	0.526824	0.793898	0.52254	0.764237	0.816062	0.626178	0.821864	0.794803	0.0497978	0.0516674	0.555377	0.631112	0.50783	0.0414883	0.604141	0.140698	0.71377	0.382828		0.0705664	0.0526938	0.105318	0.0437
cg13356117	TTC12	0.570066	0.395047	0.436381	0.262326	0.39566	0.414981	0.384319	0.289472	0.62549	0.506961	0.337718	0.0639094	0.446009	0.652543	0.474149	0.539451	0.027053	0.0308222	0.751344	0.687006	0.555492	0.6025	0.450839	0.654217	0.428841	0.604895	0.660132	0.529939	0.655602	0.602104	0.0357328	0.0372293	0.478882	0.516891	0.485928	0.0382449	0.519598	0.260584	0.539259	0.351644		0.0618363	0.0428654	0.0806652	0.0413479
cg20173059	TTC12	0.618062	0.43931	0.370448	0.162488	0.43786	0.434781	0.338615	0.279836	0.575382	0.495776	0.356172	0.0990151	0.441708	0.648822	0.498408	0.532144	0.093458	0.0863329	0.632968	0.624944	0.593794	0.714905	0.494581	0.668651	0.447282	0.627133	0.632576	0.659223	0.403443	0.328373	0.0726669	0.0745261	0.530853	0.588814	0.448661	0.087786	0.518822	0.235632	0.453179	0.365982		0.0803117	0.102931	0.0967054	0.0692465
cg23461714	TTC12	0.556282	0.3878	0.46971	0.215851	0.317558	0.3146	0.267244	0.176644	0.619084	0.366854	0.214947	0.082363	0.361525	0.6471	0.387754	0.443845	0.0999562	0.0772094	0.667943	0.631522	0.597831	0.783621	0.397678	0.689847	0.35834	0.627557	0.570907	0.623656	0.610454	0.571889	0.093152	0.0663588	0.390125	0.484847	0.351543	0.098976	0.408034	0.152019	0.520197	0.247286		0.122094	0.0685828	0.119462	0.0738177
cg27052403	TTC12	0.578942	0.37166	0.395445	0.0925937	0.277026	0.262238	0.249804	0.160909	0.639339	0.468341	0.180369	0.0593678	0.351294	0.720149	0.419301	0.476368	0.0470838	0.0529123	0.750279	0.72665	0.597448	0.663803	0.367467	0.736557	0.332056	0.620377	0.727205	0.554937	0.666442	0.560197	0.0380454	0.0385042	0.447361	0.481062	0.39814	0.0577538	0.468355	0.0970432	0.557697	0.223724		0.0657642	0.0563895	0.063476	0.0511851
cg27068490	TTC12	0.639893	0.45621	0.41698	0.0995988	0.407674	0.441244	0.398253	0.374753	0.684022	0.556961	0.176692	0.0489558	0.478093	0.668249	0.491869	0.566427	0.0363722	0.023516	0.817365	0.733744	0.574559	0.676845	0.488484	0.697476	0.502136	0.663893	0.701204	0.599444	0.721727	0.6457	0.0288336	0.0321683	0.535716	0.567082	0.489304	0.0217652	0.566616	0.293454	0.546081	0.388349		0.0311144	0.026272	0.0436846	0.0294269
cg08378442	TUBA4B	0.552657	0.408225	0.343866	0.284183	0.417138	0.408177	0.34654	0.254094	0.528334	0.42465	0.326492	0.207222	0.426146	0.592454	0.443932	0.462001	0.179414	0.153759	0.618279	0.601399	0.537356	0.517262	0.475983	0.620109	0.402434	0.562386	0.558303	0.573003	0.593663	0.573357	0.13818	0.266515	0.401647	0.358041	0.453351	0.245599	0.493161	0.245073	0.520344	0.324253		0.22221	0.243764	0.219379	0.242812
cg08640923	TUBA4B	0.743311	0.547042	0.428062	0.32874	0.518966	0.515031	0.469672	0.353792	0.757621	0.69914	0.453	0.0991755	0.557616	0.81028	0.596452	0.641702	0.0782679	0.0779611	0.867806	0.799037	0.684533	0.772707	0.579623	0.759279	0.546136	0.772461	0.808802	0.652771	0.822655	0.744008	0.0622708	0.0903125	0.546372	0.647808	0.562154	0.114198	0.639388	0.291379	0.69019	0.469111		0.121514	0.127841	0.11013	0.111336
cg19074496	TUBA4B	0.542179	0.353563	0.334973	0.336549	0.325283	0.315126	0.282922	0.198733	0.506791	0.458252	0.250881	0.0798387	0.391427	0.669298	0.383743	0.425151	0.0953259	0.0636149	0.71111	0.613714	0.493693	0.621815	0.42431	0.686246	0.352599	0.589726	0.555017	0.618502	0.659446	0.602935	0.0826797	0.109059	0.371808	0.516907	0.358258	0.111177	0.407892	0.128654	0.471236	0.266572		0.112197	0.106308	0.105736	0.110135
cg23108728	TUBA4B	0.225223	0.350638	0.201748	0.30171	0.420442	0.381955	0.391877	0.269628	0.565663	0.544015	0.36001	0.114845	0.468228	0.630332	0.470236	0.505583	0.118183	0.0995293	0.68367	0.579641	0.562919	0.522557	0.487816	0.657977	0.45125	0.593997	0.587074	0.606273	0.636804	0.598752	0.101763	0.140663	0.471914	0.471068	0.471164	0.118341	0.51012	0.238163	0.530477	0.335094		0.118676	0.135069	0.129676	0.112751
cg01857475	TXNRD1	0.466046	0.382383	0.0427386	0.041938	0.355647	0.316613	0.198272	0.13007	0.553199	0.608399	0.130742	0.0397432	0.294453	0.797247	0.451412	0.597379	0.134985	0.0427145	0.579781	0.748121	0.544867	0.779797	0.446944	0.849819	0.134944	0.736931	0.801515	0.554681	0.820188	0.7691	0.0419701	0.0460563	0.182185	0.359828	0.291848	0.0356244	0.396834	0.0495564	0.628745	0.251412		0.0464264	0.0454578	0.032543	0.0531118
cg03817911	TXNRD1	0.702294	0.368077	0.0401737	0.0343427	0.364754	0.291208	0.207304	0.117383	0.71832	0.675917	0.202587	0.0286837	0.44642	0.829115	0.450865	0.608858	0.0458349	0.0436409	0.853044	0.837869	0.687147	0.855364	0.519237	0.808449	0.150867	0.756203	0.834416	0.643295	0.834902	0.749414	0.0518251	0.0526923	0.296466	0.584239	0.273986	0.0434892	0.593257	0.0443109	0.698083	0.337307		0.0372682	0.0286942	0.0307773	0.0221841
cg09884423	TXNRD1	0.631121	0.404629	0.149447	0.130412	0.32549	0.35136	0.282545	0.248955	0.626554	0.506713	0.224293	0.184161	0.388006	0.803021	0.416543	0.466223	0.279325	0.14982	0.763343	0.81117	0.530785	0.849857	0.420052	0.782624	0.199159	0.637317	0.667682	0.673987	0.679337	0.615783	0.164589	0.161994	0.409238	0.465876	0.2993	0.174024	0.384188	0.148559	0.527629	0.354354		0.203808	0.183338	0.191649	0.193924
cg10572274	TXNRD1	0.581248	0.364436	0.0899755	0.0965557	0.333373	0.313221	0.294022	0.227473	0.483197	0.481993	0.203399	0.163507	0.397108	0.799744	0.408166	0.463414	0.194579	0.207652	0.716122	0.682892	0.546576	0.828547	0.444893	0.750542	0.204443	0.674041	0.619448	0.705669	0.699729	0.697283	0.136143	0.117904	0.375474	0.489323	0.286021	0.15221	0.391967	0.141096	0.594673	0.346844		0.141954	0.110556	0.140523	0.189994
cg18633684	TXNRD1	0.578115	0.357893	0.127318	0.135557	0.35396	0.339251	0.268385	0.199766	0.532088	0.486909	0.245111	0.137459	0.402997	0.768253	0.408469	0.475183	0.202202	0.14315	0.83596	0.689004	0.62138	0.839048	0.456724	0.737774	0.231795	0.660879	0.650258	0.654503	0.693243	0.604609	0.168218	0.149572	0.340872	0.566722	0.33083	0.164827	0.436135	0.178621	0.569989	0.342428		0.151351	0.125127	0.157713	0.181687
cg20923245	TXNRD1	0.734795	0.413219	0.0599029	0.0829049	0.413715	0.391395	0.246813	0.159497	0.700638	0.645721	0.204385	0.0852499	0.411285	0.848578	0.425635	0.595683	0.0894402	0.0909886	0.90494	0.821489	0.674503	0.823732	0.480434	0.838817	0.180951	0.756759	0.813746	0.662949	0.84322	0.803118	0.0840685	0.0907613	0.333545	0.570826	0.303312	0.0695121	0.578017	0.101432	0.703662	0.377487		0.0666499	0.0621243	0.075711	0.0696344
cg00878605	UNC13A	0.526604	0.417022	0.291181	0.277069	0.466485	0.397238	0.341494	0.24193	0.6137	0.58129	0.398728	0.172683	0.495769	0.63787	0.403995	0.45752	0.136048	0.201524	0.500167	0.593671	0.515065	0.662185	0.511343	0.561429	0.513486	0.611368	0.619076	0.614448	0.598629	0.595402	0.123273	0.214802	0.231443	0.383544	0.465133	0.211465	0.459666	0.222066	0.56669	0.396433		0.134228	0.230888	0.150377	0.146818
cg02617655	UNC13A	0.630249	0.40322	0.027826	0.02067	0.3715	0.32538	0.243036	0.176574	0.685495	0.591734	0.229035	0.0291876	0.367683	0.722917	0.361968	0.457026	0.0251222	0.0261252	0.787217	0.702826	0.578863	0.704728	0.364592	0.665785	0.444072	0.713293	0.715459	0.575266	0.706304	0.629849	0.0130372	0.0287467	0.399107	0.44577	0.366776	0.0193045	0.449937	0.0609882	0.562066	0.251645		0.0327694	0.0307343	0.0266167	0.0351117
cg06303772	UNC13A	0.566626	0.360265	0.221614	0.198878	0.303402	0.252848	0.256971	0.189017	0.6949	0.573038	0.250037	0.145511	0.351557	0.793954	0.418826	0.473769	0.126961	0.120392	0.690106	0.727831	0.568436	0.732667	0.406445	0.661849	0.415067	0.774139	0.706524	0.70815	0.562434	0.572361	0.103543	0.103361	0.367762	0.529837	0.325875	0.118288	0.435302	0.154662	0.473294	0.247607		0.166908	0.114042	0.132169	0.147173
cg26246387	UNC13A	0.679696	0.540453	0.0232743	0.0187699	0.505567	0.527274	0.47103	0.382287	0.750075	0.674263	0.451098	0.0429619	0.555023	0.785422	0.577717	0.619342	0.0369322	0.0208136	0.856135	0.762875	0.637603	0.757135	0.562456	0.771776	0.548292	0.735485	0.792074	0.629148	0.799082	0.715535	0.0216799	0.03762	0.565479	0.610712	0.527774	0.0357372	0.614936	0.25595	0.641934	0.458048		0.0425845	0.025096	0.0399641	0.0120045
cg12374431	VAX2	0.481224	0.42398	0.261122	0.196105	0.370241	0.375623	0.479172	0.373546	0.621064	0.598204	0.329765	0.196001	0.526197	0.680998	0.487553	0.475107	0.127443	0.256929	0.656012	0.619076	0.511169	0.580409	0.539797	0.669165	0.503724	0.656025	0.645144	0.679493	0.607592	0.621089	0.182628	0.220174	0.544355	0.62085	0.506328	0.176546	0.543816	0.292888	0.596161	0.459802		0.157035	0.172048	0.15391	0.161378
cg13265869	VAX2	0.728656	0.574404	0.538544	0.481685	0.509638	0.514773	0.461409	0.351785	0.833064	0.748793	0.44655	0.163608	0.589792	0.850211	0.614676	0.68269	0.0583498	0.405073	0.898878	0.885969	0.742311	0.820488	0.597893	0.81515	0.573431	0.850497	0.84826	0.700749	0.828621	0.803869	0.30233	0.287006	0.57994	0.685452	0.618015	0.15335	0.682437	0.296204	0.718059	0.446985		0.131859	0.136942	0.121393	0.0909772
cg22827124	VAX2	0.490214	0.426402	0.407653	0.340229	0.42269	0.410613	0.399286	0.335006	0.599811	0.569425	0.386065	0.216223	0.489563	0.633326	0.503203	0.521	0.152661	0.346887	0.643507	0.609022	0.582567	0.662946	0.513102	0.665191	0.477673	0.614326	0.622435	0.611777	0.611466	0.598001	0.265711	0.286197	0.443241	0.540997	0.488772	0.21479	0.535852	0.314632	0.566552	0.399677		0.185122	0.22369	0.183038	0.142002
cg01636650	VILL	0.826892	0.5981	0.796316	0.687045	0.404786	0.446876	0.467543	0.276931	0.875361	0.815086	0.395465	0.0784891	0.495347	0.90792	0.668724	0.769777	0.0539986	0.0621501	0.941242	0.890925	0.81551	0.900184	0.571436	0.642087	0.648403	0.858711	0.893602	0.781823	0.902249	0.879231	0.048715	0.106715	0.601069	0.738885	0.607752	0.0762563	0.750016	0.174042	0.794685	0.397405		0.103858	0.0695969	0.105458	0.084964
cg07759247	VILL	0.725289	0.285715	0.179833	0.0971982	0.0561597	0.126433	0.07785	0.119787	0.692388	0.549834	0.123383	0.0671105	0.303847	0.804064	0.551838	0.669421	0.0334788	0.039839	0.840392	0.807465	0.783649	0.825542	0.0755674	0.0938341	0.396405	0.83496	0.799611	0.674739	0.45923	0.432058	0.0836024	0.0452326	0.322608	0.242347	0.333641	0.0702274	0.199435	0.0355403	0.496628	0.153064		0.0753085	0.0385064	0.0623242	0.0468118
cg25767504	VILL	0.551865	0.312118	0.470011	0.377958	0.205908	0.258678	0.295858	0.176628	0.55738	0.506552	0.277332	0.119201	0.337555	0.618345	0.428043	0.467453	0.0920459	0.0975575	0.64837	0.538514	0.57055	0.725584	0.124202	0.182624	0.408837	0.593935	0.603149	0.612772	0.562304	0.5376	0.0743279	0.0962187	0.380765	0.553264	0.368205	0.0913785	0.459096	0.147106	0.50051	0.272151		0.112596	0.0968244	0.115822	0.0955871
cg06539717	VRK2	0.593122	0.391694	0.771656	0.598405	0.388748	0.358754	0.311283	0.369182	0.789893	0.715573	0.418534	0.0653512	0.563928	0.813022	0.495826	0.534558	0.0447794	0.0665459	0.894929	0.713284	0.677665	0.823302	0.47793	0.782337	0.508477	0.762489	0.481578	0.60325	0.734998	0.694485	0.408312	0.0594515	0.618689	0.651101	0.558004	0.0538929	0.515172	0.178225	0.619109	0.464399		0.0644025	0.0549984	0.0630972	0.0412103
cg15309264	VRK2	0.548421	0.36413	0.413076	0.224691	0.40502	0.372792	0.398265	0.326448	0.566886	0.552416	0.344974	0.142963	0.444268	0.642938	0.447685	0.462426	0.0808237	0.181142	0.612655	0.608243	0.561547	0.636465	0.402304	0.625193	0.458469	0.609587	0.617751	0.608602	0.593489	0.592904	0.307002	0.0968821	0.524931	0.570556	0.456073	0.115819	0.436441	0.235771	0.47031	0.385942		0.109693	0.113116	0.119461	0.117479
cg22346380	VRK2	0.520847	0.37468	0.568411	0.465765	0.332067	0.333417	0.266299	0.132308	0.515459	0.450684	0.316409	0.235972	0.339142	0.629307	0.422252	0.448001	0.176818	0.362599	0.567316	0.536085	0.524152	0.610511	0.390186	0.580753	0.362422	0.548147	0.53098	0.522366	0.522499	0.499551	0.285521	0.157748	0.407627	0.477592	0.312213	0.178773	0.441548	0.239746	0.36843	0.254299		0.177464	0.195319	0.203879	0.131862
cg26093711	VRK2	0.52875	0.337078	0.367136	0.462635	0.298322	0.317091	0.255702	0.171859	0.521966	0.455689	0.280182	0.158375	0.345654	0.701752	0.378855	0.42165	0.151279	0.331704	0.674766	0.594758	0.528361	0.717649	0.345604	0.703109	0.376315	0.556011	0.569571	0.574114	0.541598	0.571209	0.363208	0.0731961	0.354259	0.428456	0.354087	0.0769405	0.417264	0.16275	0.483352	0.245829		0.12476	0.0962694	0.133703	0.106981
cg10272601	WNK2	0.552193	0.516037	0.62402	0.588828	0.532193	0.455839	0.525619	0.473	0.790099	0.717875	0.50323	0.0228935	0.576051	0.792887	0.583891	0.618034	0.0300814	0.0830123	0.876164	0.789792	0.667995	0.754805	0.61321	0.786383	0.516994	0.730139	0.817206	0.681006	0.832344	0.769908	0.192376	0.0184976	0.578456	0.637144	0.577117	0.0242909	0.613241	0.264336	0.686894	0.5317		0.0132276	0.027448	0.0190433	0.0200014
cg16158807	WNK2	0.1511	0.140447	0.461357	0.270588	0.094403	0.154322	0.265689	0.194673	0.565183	0.525954	0.260602	0.0700487	0.271845	0.610114	0.280269	0.310909	0.111762	0.099528	0.600681	0.563694	0.238417	0.535755	0.371242	0.620278	0.275457	0.570552	0.583803	0.586044	0.563521	0.569839	0.170165	0.094646	0.293956	0.503227	0.341055	0.0902027	0.289459	0.116673	0.477219	0.236537		0.0905641	0.105546	0.0569168	0.0579233
cg20616414	WNK2	0.672363	0.5056	0.599875	0.457069	0.497782	0.457646	0.408582	0.326233	0.716423	0.650695	0.397174	0.0746855	0.501288	0.744477	0.549745	0.583243	0.0691728	0.422039	0.795094	0.755062	0.607702	0.665842	0.508573	0.713061	0.408399	0.691486	0.750275	0.622407	0.750054	0.691252	0.282339	0.0474534	0.527581	0.595352	0.530261	0.0551911	0.590075	0.211832	0.606402	0.397038		0.0417694	0.065427	0.061081	0.0408842
cg04567307	ZAR1	0.543029	0.396904	0.146371	0.10516	0.40876	0.406944	0.338848	0.253867	0.58081	0.52934	0.274956	0.180084	0.449071	0.627062	0.464586	0.497235	0.102753	0.0880654	0.633627	0.595521	0.56183	0.666777	0.469378	0.620139	0.429925	0.598912	0.589441	0.56964	0.583467	0.575542	0.113028	0.0961934	0.458971	0.530892	0.41584	0.111613	0.508333	0.254367	0.519058	0.346935		0.119829	0.149754	0.10125	0.140003
cg14249348	ZAR1	0.65976	0.538891	0.225773	0.0730643	0.551001	0.538077	0.514698	0.440906	0.725244	0.656425	0.439026	0.123553	0.572654	0.747192	0.602031	0.639541	0.099478	0.0738857	0.828487	0.733406	0.651673	0.730371	0.564982	0.740073	0.56724	0.711187	0.772862	0.649829	0.771449	0.724388	0.0675272	0.0498235	0.576755	0.590403	0.54179	0.05391	0.602438	0.395531	0.616914	0.542162		0.0909042	0.0906775	0.0919202	0.0958083
cg18342279	ZAR1	0.617356	0.434262	0.0838658	0.0312952	0.46364	0.472238	0.42686	0.279883	0.721467	0.62503	0.28832	0.040237	0.476946	0.736338	0.51323	0.517787	0.0316785	0.0391873	0.828215	0.734962	0.607045	0.72417	0.492806	0.675889	0.478984	0.680123	0.748481	0.595229	0.764033	0.678123	0.0275303	0.0222099	0.519509	0.540006	0.462618	0.0276652	0.555123	0.252433	0.580294	0.439817		0.0388434	0.0310234	0.027277	0.0375952
cg03163459	ZBED3	0.702402	0.378939	0.0623772	0.064391	0.376646	0.303832	0.292245	0.210399	0.699836	0.554843	0.240311	0.0666579	0.37461	0.777385	0.428012	0.495068	0.327403	0.394277	0.7851	0.776561	0.68334	0.878536	0.467968	0.776239	0.372482	0.705065	0.764835	0.7333	0.855441	0.716944	0.300627	0.0814043	0.467669	0.610208	0.381469	0.108677	0.433981	0.132369	0.659576	0.299899		0.0805085	0.0961973	0.0876625	0.0680867
cg05454501	ZBED3	0.641712	0.532584	0.0365395	0.0262621	0.524783	0.526536	0.482001	0.421774	0.708553	0.631123	0.484621	0.0463951	0.535848	0.736089	0.486129	0.564288	0.278026	0.490246	0.790033	0.734878	0.617533	0.702223	0.5641	0.716316	0.547325	0.707019	0.788677	0.640054	0.755673	0.724349	0.437263	0.0437107	0.556568	0.611425	0.53388	0.0503658	0.595679	0.307303	0.628248	0.485984		0.0377061	0.0346506	0.0430261	0.0477939
cg08410996	ZBED3	0.559977	0.448056	0.120574	0.126747	0.405972	0.396929	0.33617	0.243062	0.598658	0.519119	0.317533	0.136778	0.41973	0.625254	0.42616	0.500639	0.363476	0.428776	0.593842	0.585371	0.531694	0.712831	0.483008	0.609611	0.408499	0.561813	0.542919	0.591004	0.571656	0.560265	0.267598	0.171399	0.442843	0.544335	0.413703	0.219807	0.469166	0.207119	0.519843	0.317598		0.167868	0.0986463	0.153242	0.174493
cg08821656	ZBED3	0.578678	0.387569	0.036865	0.0318184	0.369134	0.394134	0.31655	0.206869	0.632397	0.522219	0.304615	0.083766	0.401645	0.680708	0.417575	0.471763	0.331969	0.320223	0.759567	0.68443	0.534644	0.651231	0.423083	0.661463	0.380588	0.642549	0.713607	0.543278	0.683008	0.593308	0.30468	0.06468	0.39379	0.477498	0.379586	0.09917	0.456927	0.110279	0.516698	0.290729		0.0692798	0.0514205	0.0707818	0.0664355
cg06088032	ZMYND10	0.701772	0.491232	0.077302	0.0523521	0.103732	0.428782	0.435953	0.300408	0.75164	0.685223	0.376762	0.0758021	0.446991	0.696026	0.525329	0.551564	0.0959929	0.0999776	0.760861	0.722212	0.653142	0.72707	0.507464	0.76417	0.476748	0.744651	0.781997	0.631752	0.750544	0.707199	0.0960838	0.113926	0.306881	0.462411	0.514985	0.114603	0.585671	0.222169	0.384493	0.14896		0.0992062	0.118362	0.144477	0.153311
cg09682796	ZMYND10	0.638688	0.468749	0.0740852	0.0582025	0.127223	0.382313	0.433097	0.352527	0.67248	0.628724	0.415688	0.0824603	0.471198	0.701682	0.444622	0.561189	0.101112	0.0468411	0.770913	0.707236	0.624566	0.680766	0.461147	0.724449	0.489521	0.713188	0.7207	0.609013	0.732168	0.683466	0.0908768	0.125429	0.286891	0.438114	0.500751	0.122408	0.550258	0.259883	0.421859	0.195834		0.127502	0.140098	0.174321	0.176652
cg11270070	ZMYND10	0.636595	0.498129	0.0577594	0.0395494	0.148575	0.435031	0.442461	0.381652	0.69313	0.60899	0.435616	0.0807163	0.469157	0.667946	0.515427	0.583001	0.0893148	0.0567539	0.771879	0.705589	0.612487	0.694981	0.522985	0.721214	0.515566	0.690981	0.755856	0.599526	0.751181	0.721631	0.107176	0.21039	0.330265	0.47972	0.529308	0.114038	0.574486	0.28653	0.44902	0.154349		0.164119	0.173471	0.218175	0.191487
cg23208152	ZMYND10	0.666787	0.460305	0.0332507	0.0267777	0.0603252	0.37016	0.390424	0.303773	0.7405	0.640564	0.385199	0.0406744	0.408557	0.692469	0.539829	0.585317	0.0509812	0.0262673	0.604496	0.714909	0.621991	0.715731	0.484653	0.718505	0.488479	0.676891	0.789585	0.621023	0.77951	0.692544	0.0505666	0.0661129	0.220403	0.418634	0.487739	0.0517316	0.567175	0.152206	0.446994	0.0980844		0.0699318	0.0597518	0.0955857	0.0627073
cg17116969	ZNF704	0.618701	0.51015	0.158897	0.128533	0.447251	0.450519	0.436938	0.351156	0.631654	0.602715	0.43226	0.214436	0.50207	0.675803	0.551722	0.555392	0.101282	0.113495	0.672643	0.63861	0.602995	0.728268	0.552564	0.644286	0.547438	0.63219	0.6345	0.629988	0.625839	0.608323	0.116096	0.118639	0.530596	0.58127	0.487974	0.0984889	0.556338	0.275325	0.582362	0.40753		0.144222	0.124974	0.169236	0.137622
cg18222509	ZNF704	0.616555	0.432779	0.143679	0.126783	0.439022	0.431214	0.426152	0.312771	0.614215	0.60345	0.409068	0.192121	0.455528	0.670403	0.542625	0.563317	0.0806882	0.107186	0.683281	0.64671	0.60641	0.710106	0.559557	0.666229	0.541301	0.641363	0.639386	0.612788	0.454749	0.446257	0.0975274	0.0880924	0.515005	0.57696	0.464673	0.081947	0.5581	0.241855	0.581287	0.38472		0.137671	0.133071	0.162632	0.124258
cg25520872	ZNF704	0.702127	0.5153	0.0874364	0.0762672	0.434004	0.428421	0.388438	0.307296	0.762759	0.682702	0.415023	0.128705	0.52702	0.829478	0.586204	0.642118	0.0482419	0.0509238	0.869345	0.81245	0.688443	0.809995	0.596944	0.817393	0.55685	0.752945	0.801261	0.652058	0.794735	0.759951	0.0608347	0.0497205	0.548624	0.599145	0.493959	0.0450948	0.628706	0.160816	0.668883	0.450255		0.0617982	0.0477492	0.0766729	0.0569751
