# Supplementary material for: Stability of the CpG island methylator phenotype during glioma progression and identification of methylated loci in secondary glioblastomas
Source: BMC Cancer. 2014 Jul 10;14:506. doi: 10.1186/1471-2407-14-506 (PMC4227105; doi:10.1186/1471-2407-14-506)
Supplement: Additional file 7: Table S6 — Gene lists for hypermethylated genes exclusively in sGBM or pGBM samples, following comparison between the lists for the two tumor types. [file 1471-2407-14-506-S7.xlsx]

## Sheet: S6_gene lists 
pGBM only n=338	sGBM only n=180
A2BP1	ACRBP
ABCB1	ACSL1
ACCN1	ACTG1
ACOXL	ADAM12
ADAMTS16	AKR7A3
ADCYAP1	ALS2CL
ADM2	APBA2
AGBL4	ARHGAP24
AJAP1	ARL9
ALDH1A2	ATP5G2
ALX1	B3GNT7
ALX4	BCAT1
ANK1	BMP4
AP1S3	BMPR2
APBB1IP	BRUNOL5
ARPM1	C13orf33
ASCL2	C2CD4A
ASCL4	C2orf39
BARHL2	C9orf3
BDNF	C9orf64
BEND4	CBLN3
BOLL	CCNI2
C11orf87	CFLAR
C14orf39	CLEC2L
C17orf104	CLSTN1
C17orf57	CNGA3
C1orf115	CNPY1
C1orf59	CNTN2
C5orf38	COL12A1
C7orf13	COL19A1
CACNA1B	COL21A1
CACNA1E	COL9A2
CBLN1	CORO6
CCDC140	CPLX1
CCDC48	CREM
CCDC67	CRIP1
CCL28	CSRP1
CCR10	CXCR4
CERKL	CYP11A1
CLEC14A	DDN
CNIH3	DEDD2
CNTN4	DERL3
CNTNAP2	DKFZp761E198
CNTNAP5	DOK7
COL24A1	DPYSL5
CPAMD8	EBAG9
CPM	EFEMP1
CRCT1	EPAS1
CSDAP1	ERBB2
CTNNA2	FAM132A
CTSZ	FCHSD1
CXCL1	G0S2
CXCL12	GIPR
CYP26B1	GNMT
DIO3	GRAMD2
DKFZp686O24166	GRASP
DKK2	GRIN1
DLX2	GSX2
DLX5	HDAC4
DLX6AS	HEATR4
DNAH14	HIST1H4D
DNAJA4	HIST1H4L
DOC2B	HLA-L
DOCK5	HNRNPF
DOK6	HPCA
DPP10	HSD11B2
DPYS	HSPA2
DRD5	IQSEC1
DSP	KCNAB3
DUOX1	KCNB1
EBF1	KCNC4
EBF2	KCNQ4
EFCAB1	KCNS2
EGR3	KIAA0495
EHHADH	KIAA1614
ELAVL4	KIF5C
EN1	KLF5
EOMES	KLHL35
EPHA1	LBXCOR1
EPHA6	LGALS3
FABP5	LOC100128071
FAM150A	LOC100130872-SPON2
FAM190A	LOC100192378
FAM19A4	LOC149134
FAM38B	LOC283999
FAM83B	LOC440925
FBLN2	LOC729467
FBRSL1	LOC729991-MEF2B
FERD3L	LRAT
FGF12	LRRC3B
FLJ41350	LY6H
FLJ45983	LYPD1
FLT4	LZTS2
FOXA1	MACROD1
FOXA2	MAGI2
FOXB1	MAL
FOXD3	MAPT
FOXE1	MAST1
FOXE3	MCF2L2
FOXF1	MDK
FOXI2	MEGF10
FOXI3	MEGF11
FZD10	MT1E
GABRA1	MT1M
GABRB2	MYADM
GABRG3	MYO15B
GATA2	MYO18A
GATA3	MYRIP
GATA4	NCAM2
GATA6	NCRNA00092
GBX2	NFKBIZ
GCM2	NIPAL4
GDF6	NPM2
GJA3	NR4A1
GLS2	NRG2
GPR6	NSUN7
GREB1L	OPCML
GREM1	OSBPL9
GRM6	OTOF
GSC	PACS2
H2AFY	PAMR1
HAND2	PDE4A
HCN1	PDPN
HOTAIR	PGCP
HOXA10	PICK1
HOXA11AS	PIM3
HOXA2	PPP1CC
HOXA5	PRR15
HOXA7	PSD
HOXB3	PTPRN
HOXB4	PXDN
HOXC11	PYCARD
HOXC9	RAB27B
HOXD1	RAB32
HOXD10	RAPGEFL1
HOXD11	RARG
HOXD12	RASGRP2
HOXD13	RBP1
HOXD4	RFX4
HOXD8	RFX8
HTATIP2	RNF135
IGF2BP1	RNF39
IKZF1	RPP25
IRAK3	RUSC1
IRF8	SCGB3A1
IRX1	SEC31B
IRX2	SGK1
IRX3	SHANK1
IRX5	SHH
ISL1	SIAH1
ISL2	SLC22A15
ISLR2	SNX31
ISM1	SOCS3
KBTBD11	SORBS3
KCNA4	SOST
KCNC2	SPEG
KCNK9	SRRM3
KCNQ1DN	SSH3
KCNV1	TCEA3
KHDRBS2	TET1
KIAA1462	TMBIM1
L1TD1	TMED7-TICAM2
LAMC2	TMEM144
LAMP3	TMEM22
LBX1	TMEM26
LHX4	TOMM20L
LHX5	TPPP3
LHX8	TUBA4B
LOC100268168	UBE2E2
LOC283392	UNC13A
LOC284798	VILL
LOC375196	VMO1
LOC399815	VWDE
LOC404266	WNK2
LOC440461	XKR8
MACROD2	ZAR1
MAL2	ZDHHC8P
MAPK15	ZMIZ1
MCHR2	ZMYND10
MEIS2	ZNF296
MGC45800
MIR10A
MIR196A2
MIR196B
MKX
MME
MNX1
MSC
MTMR7
MYO1B
MYO3A
MARCH11
NEFH
NEFL
NETO1
NHLH2
NHLRC1
NINL
NKAPL
NKX2-1
NKX2-3
NKX2-4
NKX2-5
NKX2-6
NKX3-2
NKX6-1
NKX6-2
NOTO
NPHS2
NPTX2
NPY
NR5A2
NRN1
NXPH1
OLIG3
ONECUT3
OPRK1
OSR2
OTP
OTX2
OTX2OS1
OXTR
PAQR9
PAX2
PAX3
PAX7
PAX9
PCDH8
PCDHB18
PCDHB4
PCDHGA1
PCDHGA2
PDX1
PENK
PGR
PHOX2B
PIK3R5
PITX2
POM121L2
POPDC3
POU4F1
PPARG
PPT2
PRAC
PRDM13
PRDM14
PRDM6
PRR16
PRRT1
PTPRN2
RAB11FIP1
RALYL
RASGRF2
RFX6
RICH2
RNF207
RNLS
RPL39L
RUNX2
SCGN
SFTA3
SGPP2
SHOX2
SIM1
SIX6
SLC12A5
SLC22A16
SLC25A21
SLC5A7
SLFN12L
SNAI1
SNCA
SOX14
SP9
SPAG6
SPATA18
SPHKAP
SPINT2
SPOCK1
SPTBN1
SVIL
SYK
SYNGR3
SYNM
T
TBX18
TBX2
TBX20
TBX4
TBX5
TCERG1L
TCF21
TCHH
TDRD10
TES
TFAP2A
TFAP2B
TFAP2D
THBD
TLX1
TLX1NB
TLX3
TMEM132C
TMEM132D
TNFRSF11A
TNFSF11
TP73
TPBG
TRAPPC5
TRIM58
TRIM59
TRIM71
TRPC6
TWIST1
USP2
USP44
VAX1
VGLL2
VSTM2A
WBSCR17
WDR69
WDR8
WIF1
WIT1
WSCD2
WT1
ZC3HAV1L
ZFP42
ZIC1
ZIC4
ZNF154
ZNF177
ZNF215
ZNF233
ZNF492
ZNF518B
ZNF560
ZYG11A
